# Supplementary material for: NLRP3 downregulation enhances engraftment and functionality of adipose-derived stem cells to alleviate erectile dysfunction in diabetic rats
Source: Front Endocrinol (Lausanne). 2022 Jul 22;13:913296. doi: 10.3389/fendo.2022.913296 (PMC9354456; doi:10.3389/fendo.2022.913296)
Supplement: Supplementary file 1 [file DataSheet_1.csv]

Gene Symbol	Description	Category	Gifts	GC Id	Relevance score
GSDMD	Gasdermin D	Protein Coding	41	GC08P143553	21.75555801
GSDME	Gasdermin E	Protein Coding	32	GC07M024699	15.85233593
NLRP3	NLR Family Pyrin Domain Containing 3	Protein Coding	48	GC01P247415	15.21693134
CASP1	Caspase 1	Protein Coding	51	GC11M105025	13.17155933
CASP4	Caspase 4	Protein Coding	47	GC11M104942	11.29928493
GSDMB	Gasdermin B	Protein Coding	37	GC17M039904	11.0549202
GSDMC	Gasdermin C	Protein Coding	33	GC08M129705	8.678114891
IL1B	Interleukin 1 Beta	Protein Coding	49	GC02M112829	7.834432125
GZMB	Granzyme B	Protein Coding	46	GC14M024630	7.283341408
NLRP1	NLR Family Pyrin Domain Containing 1	Protein Coding	45	GC17M005499	7.120032787
GSDMA	Gasdermin A	Protein Coding	36	GC17P039962	6.666086674
GZMA	Granzyme A	Protein Coding	43	GC05P055102	6.375417709
NLRC4	NLR Family CARD Domain Containing 4	Protein Coding	45	GC02M032224	5.808168411
CASP5	Caspase 5	Protein Coding	44	GC11M104995	5.656447411
AIM2	Absent In Melanoma 2	Protein Coding	43	GC01M159062	5.387825489
PYCARD	PYD And CARD Domain Containing	Protein Coding	43	GC16M031201	5.003670692
CASP3	Caspase 3	Protein Coding	51	GC04M184627	4.587204456
DHX9	DExH-Box Helicase 9	Protein Coding	41	GC01P182839	4.044646263
NLRP9	NLR Family Pyrin Domain Containing 9	Protein Coding	35	GC19M055711	4.044646263
NAIP	NLR Family Apoptosis Inhibitory Protein	Protein Coding	41	GC05M070968	3.952658653
HMGB1	High Mobility Group Box 1	Protein Coding	45	GC13M030456	3.945151091
KCNQ1OT1	KCNQ1 Opposite Strand/Antisense Transcript 1	RNA Gene	26	GC11M002661	3.939220905
CASP8	Caspase 8	Protein Coding	53	GC02P201233	3.833478689
FOXO3	Forkhead Box O3	Protein Coding	45	GC06P108559	3.669123411
MALAT1	Metastasis Associated Lung Adenocarcinoma Transcript 1	RNA Gene	23	GC11P065904	3.569667578
IL18	Interleukin 18	Protein Coding	45	GC11M112143	3.504691362
APIP	APAF1 Interacting Protein	Protein Coding	41	GC11M034854	3.502565384
TXNIP	Thioredoxin Interacting Protein	Protein Coding	38	GC01M145992	3.432491779
GBP1	Guanylate Binding Protein 1	Protein Coding	42	GC01M089052	2.895561218
MIR214	MicroRNA 214	RNA Gene	20	GC01M172234	2.895561218
CASP6	Caspase 6	Protein Coding	49	GC04M109688	2.744579077
NEK7	NIMA Related Kinase 7	Protein Coding	43	GC01P198156	2.697774887
GJA1	Gap Junction Protein Alpha 1	Protein Coding	52	GC06P121436	2.658269644
P2RX7	Purinergic Receptor P2X 7	Protein Coding	46	GC12P123032	2.63515234
MIR30C1	MicroRNA 30c-1	RNA Gene	21	GC01P040757	2.63515234
MIR22	MicroRNA 22	RNA Gene	20	GC17M001713	2.610020399
TP53	Tumor Protein P53	Protein Coding	54	GC17M007661	2.582408905
MALT1	MALT1 Paracaspase	Protein Coding	48	GC18P058671	2.569074869
AGER	Advanced Glycosylation End-Product Specific Receptor	Protein Coding	45	GC06M032180	2.551659107
TET2	Tet Methylcytosine Dioxygenase 2	Protein Coding	45	GC04P105145	2.551659107
MIR125A	MicroRNA 125a	RNA Gene	21	GC19P051720	2.551659107
MIR155	MicroRNA 155	RNA Gene	19	GC21P025573	2.551659107
EEF2K	Eukaryotic Elongation Factor 2 Kinase	Protein Coding	47	GC16P022217	2.516786814
CD274	CD274 Molecule	Protein Coding	46	GC09P005450	2.516786814
FGF21	Fibroblast Growth Factor 21	Protein Coding	41	GC19P048769	2.516786814
KLF3-AS1	KLF3 Antisense RNA 1	RNA Gene	16	GC04M038618	2.516786814
CEBPB	CCAAT Enhancer Binding Protein Beta	Protein Coding	45	GC20P050190	2.476213932
TFAM	Transcription Factor A, Mitochondrial	Protein Coding	45	GC10P058385	2.476213932
MEG3	Maternally Expressed 3	RNA Gene	30	GC14P105271	2.476213932
MIR21	MicroRNA 21	RNA Gene	24	GC17P059841	2.476213932
MIR135B	MicroRNA 135b	RNA Gene	19	GC01M205448	2.476213932
MIR485	MicroRNA 485	RNA Gene	17	GC14P105310	2.476213932
STK4	Serine/Threonine Kinase 4	Protein Coding	50	GC20P044966	2.42713809
PRDM1	PR/SET Domain 1	Protein Coding	46	GC06P105993	2.42713809
PRF1	Perforin 1	Protein Coding	46	GC10M070597	2.42713809
MST1	Macrophage Stimulating 1	Protein Coding	46	GC03M049683	2.42713809
ELAVL1	ELAV Like RNA Binding Protein 1	Protein Coding	43	GC19M007958	2.42713809
TREM2	Triggering Receptor Expressed On Myeloid Cells 2	Protein Coding	43	GC06M043554	2.42713809
CDKN2B-AS1	CDKN2B Antisense RNA 1	RNA Gene	21	GC09P021994	2.42713809
MIR9-1	MicroRNA 9-1	RNA Gene	20	GC01M156420	2.42713809
MIR9-2	MicroRNA 9-2	RNA Gene	19	GC05M088666	2.42713809
MIR9-3	MicroRNA 9-3	RNA Gene	19	GC15P089363	2.42713809
MIR497	MicroRNA 497	RNA Gene	17	GC17M007022	2.42713809
HDAC6	Histone Deacetylase 6	Protein Coding	52	GC0XP048801	2.363696814
SQSTM1	Sequestosome 1	Protein Coding	49	GC05P179806	2.363696814
IRF3	Interferon Regulatory Factor 3	Protein Coding	47	GC19M049659	2.363696814
STING1	Stimulator Of Interferon Response CGAMP Interactor 1	Protein Coding	35	GC05M139476	2.363696814
HNP1	Hypertensive Nephropathy	Genetic Locus	1	GC09U900671	2.363696814
ZBP1	Z-DNA Binding Protein 1	Protein Coding	39	GC20M057603	2.313210011
PECAM1	Platelet And Endothelial Cell Adhesion Molecule 1	Protein Coding	42	GC17M064319	2.269081593
DDX3X	DEAD-Box Helicase 3 X-Linked	Protein Coding	48	GC0XP041333	2.114946365
PRTN3	Proteinase 3	Protein Coding	45	GC19P000840	1.8652426
SERPINB1	Serpin Family B Member 1	Protein Coding	41	GC06M002833	1.8652426
NR1H2	Nuclear Receptor Subfamily 1 Group H Member 2	Protein Coding	49	GC19P050329	1.821754813
CAMP	Cathelicidin Antimicrobial Peptide	Protein Coding	42	GC03P048287	1.792538643
MRE11	MRE11 Homolog, Double Strand Break Repair Nuclease	Protein Coding	42	GC11M094636	1.769019127
PARP1	Poly(ADP-Ribose) Polymerase 1	Protein Coding	50	GC01M226360	1.751966
CTSG	Cathepsin G	Protein Coding	46	GC14M024573	1.751966
GBP5	Guanylate Binding Protein 5	Protein Coding	38	GC01M089259	1.751966
NLRP7	NLR Family Pyrin Domain Containing 7	Protein Coding	44	GC19M054923	1.648242712
MKI67	Marker Of Proliferation Ki-67	Protein Coding	45	GC10M128096	1.639448643
IL36G	Interleukin 36 Gamma	Protein Coding	39	GC02P112973	1.544833422
IL36B	Interleukin 36 Beta	Protein Coding	35	GC02M113022	1.544833422
CPTP	Ceramide-1-Phosphate Transfer Protein	Protein Coding	31	GC01P001633	1.520268679
BNIP3	BCL2 Interacting Protein 3	Protein Coding	43	GC10M131966	1.472015619
ANO6	Anoctamin 6	Protein Coding	40	GC12P045215	1.472015619
MIR103A2	MicroRNA 103a-2	RNA Gene	19	GC20P003917	1.472015619
MIR103A1	MicroRNA 103a-1	RNA Gene	17	GC05M168560	1.472015619
FADD	Fas Associated Via Death Domain	Protein Coding	48	GC11P070203	1.431442976
MEFV	MEFV Innate Immuity Regulator, Pyrin	Protein Coding	45	GC16M003522	1.431442976
APOL1	Apolipoprotein L1	Protein Coding	43	GC22P036253	1.431442976
TNF	Tumor Necrosis Factor	Protein Coding	52	GC06P049352	1.382367134
VIM	Vimentin	Protein Coding	51	GC10P017227	1.382367134
CAPN1	Calpain 1	Protein Coding	50	GC11P065201	1.382367134
JUN	Jun Proto-Oncogene, AP-1 Transcription Factor Subunit	Protein Coding	50	GC01M058780	1.382367134
XIST	X Inactive Specific Transcript	RNA Gene	24	GC0XM073820	1.382367134
MIR139	MicroRNA 139	RNA Gene	19	GC11M072615	1.382367134
ALK	ALK Receptor Tyrosine Kinase	Protein Coding	53	GC02M029190	1.224310398
SIRT1	Sirtuin 1	Protein Coding	50	GC10P067884	1.224310398
BIRC3	Baculoviral IAP Repeat Containing 3	Protein Coding	47	GC11P102317	1.224310398
BIRC2	Baculoviral IAP Repeat Containing 2	Protein Coding	46	GC11P102347	1.224310398
UBE2D2	Ubiquitin Conjugating Enzyme E2 D2	Protein Coding	46	GC05P139526	1.224310398
LY96	Lymphocyte Antigen 96	Protein Coding	43	GC08P073991	1.224310398
RIPK3	Receptor Interacting Serine/Threonine Kinase 3	Protein Coding	43	GC14M024336	1.224310398
GLMN	Glomulin, FKBP Associated Protein	Protein Coding	41	GC01M092246	1.224310398
IRGM	Immunity Related GTPase M	Protein Coding	39	GC05P150846	1.224310398
NLRP13	NLR Family Pyrin Domain Containing 13	Protein Coding	35	GC19M055892	1.224310398
TUBB6	Tubulin Beta 6 Class V	Protein Coding	42	GC18P012307	0.841001153
NOS2	Nitric Oxide Synthase 2	Protein Coding	50	GC17M027756	0.724248111
NOS1	Nitric Oxide Synthase 1	Protein Coding	50	GC12M117208	0.724248111
PYDC2	Pyrin Domain Containing 2	Protein Coding	24	GC03P191461	0.724248111
IFI16	Interferon Gamma Inducible Protein 16	Protein Coding	43	GC01P158969	0.707194865
AKT1	AKT Serine/Threonine Kinase 1	Protein Coding	55	GC14M104769	0.594677627
EGFR	Epidermal Growth Factor Receptor	Protein Coding	55	GC07P055019	0.594677627
TP63	Tumor Protein P63	Protein Coding	49	GC03P189598	0.594677627
ATF6	Activating Transcription Factor 6	Protein Coding	48	GC01P161766	0.594677627
IRF1	Interferon Regulatory Factor 1	Protein Coding	47	GC05M132440	0.594677627
IRF2	Interferon Regulatory Factor 2	Protein Coding	45	GC04M184387	0.594677627
POP1	POP1 Homolog, Ribonuclease P/MRP Subunit	Protein Coding	41	GC08P098117	0.594677627
ORMDL3	ORMDL Sphingolipid Biosynthesis Regulator 3	Protein Coding	41	GC17M039921	0.594677627
MDM2	MDM2 Proto-Oncogene	Protein Coding	54	GC12P068808	0.500062287
BTK	Bruton Tyrosine Kinase	Protein Coding	54	GC0XM101349	0.500062287
NFKB1	Nuclear Factor Kappa B Subunit 1	Protein Coding	53	GC04P102501	0.500062287
STAT3	Signal Transducer And Activator Of Transcription 3	Protein Coding	53	GC17M042313	0.500062287
BCL2	BCL2 Apoptosis Regulator	Protein Coding	52	GC18M063123	0.500062287
TLR2	Toll Like Receptor 2	Protein Coding	52	GC04P153684	0.500062287
ANXA2	Annexin A2	Protein Coding	49	GC15M060347	0.500062287
IL1RN	Interleukin 1 Receptor Antagonist	Protein Coding	49	GC02P115722	0.500062287
BECN1	Beclin 1	Protein Coding	47	GC17M042810	0.500062287
CD14	CD14 Molecule	Protein Coding	46	GC05M140631	0.500062287
GSTO1	Glutathione S-Transferase Omega 1	Protein Coding	45	GC10P104235	0.500062287
IL13	Interleukin 13	Protein Coding	45	GC05P132656	0.500062287
CHI3L1	Chitinase 3 Like 1	Protein Coding	44	GC01M203148	0.500062287
PANX1	Pannexin 1	Protein Coding	44	GC11P094128	0.500062287
LRPPRC	Leucine Rich Pentatricopeptide Repeat Containing	Protein Coding	43	GC02M043850	0.500062287
CXCL8	C-X-C Motif Chemokine Ligand 8	Protein Coding	42	GC04P073740	0.500062287
IL13RA2	Interleukin 13 Receptor Subunit Alpha 2	Protein Coding	42	GC0XM115003	0.500062287
IL32	Interleukin 32	Protein Coding	41	GC16P004487	0.500062287
BST2	Bone Marrow Stromal Cell Antigen 2	Protein Coding	40	GC19M017403	0.500062287
GPER1	G Protein-Coupled Estrogen Receptor 1	Protein Coding	38	GC07P001247	0.500062287
LYST	Lysosomal Trafficking Regulator	Protein Coding	38	GC01M235661	0.500062287
CLEC5A	C-Type Lectin Domain Containing 5A	Protein Coding	35	GC07M141927	0.500062287
GAS5	Growth Arrest Specific 5	RNA Gene	23	GC01M173947	0.500062287
MIR223	MicroRNA 223	RNA Gene	21	GC0XP066018	0.500062287
MIR15A	MicroRNA 15a	RNA Gene	16	GC13M050049	0.500062287
MIR20B	MicroRNA 20b	RNA Gene	15	GC0XM134217	0.500062287
