# Supplementary material for: NLRP3 downregulation enhances engraftment and functionality of adipose-derived stem cells to alleviate erectile dysfunction in diabetic rats
Source: Front Endocrinol (Lausanne). 2022 Jul 22;13:913296. doi: 10.3389/fendo.2022.913296 (PMC9354456; doi:10.3389/fendo.2022.913296)
Supplement: Supplementary file 2 [file DataSheet_2.csv]

gene symbol	GSM272854.CEL	GSM272860.CEL	GSM272861.CEL	GSM272862.CEL	GSM272859.CEL	GSM272863.CEL	GSM272864.CEL	GSM272865.CEL	GSM272866.CEL	GSM272867.CEL	GSM272868.CEL	GSM272870.CEL
GPX4	8.5495045	8.9474087	8.6772669	8.5980084	8.5522334	8.9408377	8.9582379	8.9902433	8.6662774	8.6794296	9.0075448	9.0674329
SLC7A11	6.3491221	5.8550175	4.9294368	5.5528356	5.3590551	7.6576076	7.772447	7.9955872	7.5573125	7.4353972	6.7487437	7.2587743
BACH1	5.0076039	4.8315312	4.7883441	4.9989644	3.8481515	3.7457977	4.024141	4.5212308	3.7816212	3.8764254	3.576875	3.4691077
PTPN3	3.3116783	2.9401478	3.4306752	3.3116783	2.2357762	2.0781246	2.0549668	2.0781246	2.0781246	2.0549668	2.0781246	2.3004681
FGF1	3.549971	3.2577493	3.6830063	3.7243096	2.5385958	2.3829015	2.4365783	2.3529278	2.4997163	2.4124142	2.516356	2.5812906
AK5	3.7279439	4.265278	3.8724383	3.661295	2.5392017	2.6365524	2.4741613	2.6365524	2.4320563	2.2417304	3.1824104	3.459121
A1CF	3.5077072	3.2646995	3.5366401	3.4801124	2.8414154	3.3070783	3.3245614	3.183523	3.3070783	3.3070783	3.2084832	3.3070783
A2M	3.1316163	3.0277784	3.722585	2.9859945	2.0869746	4.7678444	3.2277951	3.2277951	2.9584866	2.7815585	3.4943607	3.2277951
A4GALT	4.2936849	4.4332632	4.1929743	4.479724	4.1200397	4.1897202	4.3230032	4.2142097	4.3428017	4.3230032	4.507221	4.3230032
A4GNT	2.8022633	2.638173	2.9784304	2.7603119	2.5392017	2.9164111	2.8033915	2.743075	2.8033915	2.8033915	3.0017889	3.3804468
AAAS	5.0561189	5.0383604	5.0816069	5.2461856	5.2996336	5.1871058	5.3864484	5.3864484	5.7191054	5.6962889	5.7990135	5.545578
AACS	5.0351126	5.385262	5.4490178	5.8845405	5.22445	5.4441289	5.6427561	5.4778048	5.3759756	5.4071122	5.3068282	5.3888199
AADAC	3.3018318	3.3018318	3.8840387	3.578534	2.8414154	3.2078327	3.2851487	2.8903267	2.7347034	4.8582364	2.94673	3.0239221
AAGAB	4.4540713	4.4084851	4.2204045	4.324516	4.0472883	4.7009187	4.9294829	4.7285109	4.8441901	4.8149286	4.8543707	4.7526077
AAK1	2.931514	2.8600188	2.8795147	2.8239603	2.7346087	2.7132368	2.8578738	2.7381165	2.8996615	2.8644648	3.0071702	2.8318537
AAMDC	4.1251926	4.1094738	4.0159713	4.0898815	4.11369	4.2802851	4.6321487	4.3112152	4.4607693	4.1919925	4.3925374	4.0941947
AAMP	6.0814636	6.233988	6.1595225	6.0527902	5.9861064	6.1845196	6.5053878	6.3289699	6.2983722	6.3867618	6.201293	6.2110116
AANAT	2.0239066	1.9590136	1.855816	2.1683125	2.0869746	1.838105	1.838105	1.7372028	1.7048221	1.895602	1.838105	1.895602
AAR2	5.6194898	5.3294731	5.6307993	5.4603393	5.4391782	5.5088677	6.0726788	5.7990135	5.7990135	5.8382744	5.5838459	5.7033699
AARS	7.1370504	6.39355	7.08994	7.0451237	6.4493404	7.1078912	6.9465227	6.9830865	7.1137116	7.1592292	7.2146523	7.2855549
AASDHPPT	6.795855	6.6953639	6.517606	6.6293425	6.4256917	7.0036518	6.8180863	7.0093934	7.0503489	7.2285419	6.9090354	6.7986049
AASS	2.6279064	2.5736325	2.4386738	2.6439556	2.236952	2.7904561	2.7744044	2.6888047	3.0730612	2.8177306	3.0811501	3.332319
AATF	6.0468462	6.0285871	6.0157444	5.9146608	5.6549687	6.0688938	6.6329746	6.2671615	6.4424049	6.44942	6.6455033	6.2679822
AATK	5.0273431	4.6808818	4.8098986	4.8766867	4.5476116	5.0147159	4.7969909	4.640176	4.8054403	4.8054403	5.0525961	5.0447056
ABAT	2.1701547	2.4640509	2.6342868	2.2944101	1.9704201	2.3842336	2.17567	2.2573234	2.5881775	2.2355795	2.3572289	2.2057622
ABCA1	2.7852481	3.02955	3.5945345	3.6671165	2.3899629	2.8261137	2.7467727	2.4182307	2.7446548	2.2112114	2.9763514	2.6762368
ABCA11P	2.5651007	2.3737343	2.6176045	2.7391039	2.988391	3.3552543	2.692694	3.3226103	3.3552543	3.5917391	3.5802649	3.2870945
ABCA12	1.0208536	0.8779166	0.9211632	0.8887283	1.2852983	1.0470931	1.1511237	1.0417347	0.8825778	1.0417347	1.1271125	0.9702015
ABCA2	3.2495115	3.2026261	3.1831845	3.1633415	3.0017657	3.074148	3.0774321	2.9573471	2.9010794	2.9880102	2.9800671	2.9409973
ABCA3	3.110731	4.1093572	3.9404067	3.6723985	3.5207393	5.2214842	5.5175357	5.2481658	4.3748654	4.1897202	4.5595825	3.9384494
ABCA4	3.6300284	3.0473286	3.2956368	3.4760081	2.988391	3.3189262	3.2131578	3.0400311	2.9584866	3.0263942	3.2131578	3.2674175
ABCA5	2.6482072	2.8742237	2.5305376	2.6369466	2.8414154	3.5305532	3.1106196	3.2451202	3.2451202	3.1598431	3.270104	3.3837679
ABCA6	1.7337184	1.6720619	1.4856463	1.8328854	1.5322785	2.3389172	2.1034366	2.2417304	2.3389172	2.3389172	2.9212641	2.5505953
ABCA7	3.3748764	3.2309569	3.2913079	3.2913079	2.988391	3.4091414	3.5933593	3.4091414	3.1441327	3.492188	3.6838598	3.2870945
ABCA8	1.4160611	1.6061129	1.3892127	1.7515838	1.8002733	3.0189034	4.2325614	3.4774913	2.9567555	1.9696958	2.7893831	2.4337518
ABCB1	5.7995411	4.8856967	3.9039906	5.6369184	5.3358054	2.1414327	1.6682954	2.2435921	5.9756797	4.8054403	5.4463771	6.3704238
ABCB11	1.5215806	1.5330907	1.313439	1.4356387	1.6861364	1.923	1.910737	1.8824168	1.8409414	2.056967	2.006012	2.1467946
ABCB4	2.3265715	2.6070696	2.3265715	2.220033	2.2357762	1.6884101	1.7921963	1.6884101	1.7921963	1.7921963	1.7921963	2.0103079
ABCB6	3.3838388	3.0607892	2.9658659	3.4239065	3.4027844	3.2861492	3.3485529	3.3627656	3.6244856	3.2958114	3.7646786	3.3761824
ABCB7	4.0524123	3.9909957	3.9721879	4.0474192	3.9443033	5.1658999	5.157946	5.0574662	5.4008309	5.300252	5.52318	5.2905386
ABCB8	3.3841306	3.4416318	3.2424571	3.2833458	2.988391	3.0315206	3.2946152	3.2252185	3.2252185	3.6769544	3.2252185	3.2252185
ABCB9	3.3526534	3.5724394	3.4942056	3.274694	3.264177	2.9596009	3.4022973	3.2541192	3.3470451	3.3330728	3.4407786	3.1639318
ABCC1	6.2621526	6.3099606	6.0918965	6.2021605	6.2617264	6.4778947	6.6457562	6.4973721	6.2679274	6.170305	6.4376959	6.1467806
ABCC10	4.9610232	4.9852838	5.0361442	4.9533601	4.7364879	5.4858675	5.5865387	5.2340329	5.07168	4.8444652	5.0523502	5.0413191
ABCC2	2.4004752	2.1881458	2.2289932	2.1472985	2.0869746	2.3822046	2.1474305	2.2743744	2.2743744	2.2417304	1.9840112	2.3525065
ABCC3	2.8476904	2.7585112	2.6616843	2.6680322	2.9362703	2.7467479	2.917387	2.6183325	3.6679376	2.885742	3.2303739	3.3979984
ABCC4	5.4047081	5.1781361	5.1781361	4.9360383	5.061198	5.2301374	5.7319822	5.4878491	6.7085121	5.9690368	5.5947357	5.6510789
ABCC5	4.1548596	3.9770782	4.3730898	4.2164742	4.1200397	4.8784544	5.3757584	4.8585406	4.5511919	4.69492	4.8054403	4.9216501
ABCC8	2.825845	2.7126285	2.7935141	2.6188969	2.387489	2.6649622	2.595623	2.6531485	2.5398535	2.56908	2.6763803	2.611179
ABCC9	1.6389791	1.5651998	1.8772186	1.7729782	1.6459449	1.4534937	1.4925369	1.4826185	1.4826185	1.3678226	1.5233008	1.543044
ABCD1	4.3720527	4.528023	4.5123327	4.527561	4.6659963	4.8600389	5.3034907	4.7686481	4.9076234	4.8982088	4.1946858	4.7138712
ABCD2	0.7622418	0.8570645	0.8281203	0.8281203	1.0594354	0.9678012	1.1511237	0.9496298	0.9678012	0.8086442	1.1087868	0.9678012
ABCD3	6.8263533	6.47531	6.4067644	6.590298	6.1372292	6.6395257	6.6859803	6.7908986	6.5684931	6.4765901	6.5322714	6.4716514
ABCD4	3.7581353	3.7110745	3.7199197	3.6622017	3.7401647	4.2431487	4.1362098	3.9882062	4.1761364	4.0270671	4.4413718	4.1878723
ABCE1	7.3500215	7.2169028	7.2724466	7.1555911	7.0714956	7.4447335	7.1324838	7.6691378	7.574357	7.7887059	7.5306279	7.4843289
ABCF1	7.0298913	6.9722583	6.9186492	7.1280588	6.7466704	7.1350771	7.7201632	7.5477099	7.1902643	7.4493748	7.2392066	7.1563094
ABCF2	4.5532611	4.5126481	4.5299615	4.449869	4.2692069	4.5678734	4.9165978	4.627694	4.6888212	4.9164529	4.7787372	4.5079457
ABCF3	4.5886454	4.5632479	4.5793989	4.5793989	4.5476116	4.5059711	4.695861	4.4600436	4.8999393	4.7406924	4.686209	4.6334317
ABCG1	3.8816562	4.6243759	4.5853455	4.5952272	3.3177484	4.5899966	3.4993215	3.5101133	3.9889332	3.9175711	4.6738345	4.0565516
ABCG2	3.8341369	6.0300531	3.5686176	3.6456514	4.8770874	4.0474318	3.7993906	4.1637453	3.3651537	3.3570707	3.7993906	4.6223346
ABCG4	2.8483006	3.1224797	3.2305341	3.0033664	2.8414154	3.44206	3.2777278	3.3488507	3.4774913	3.3488507	3.4379	3.5521931
ABCG5	2.1419319	1.620227	1.9657648	1.9241624	1.5322785	1.870749	1.7921963	1.870749	1.870749	1.870749	1.9209898	1.9209898
ABHD10	5.6265915	5.5864238	5.5864238	5.8216126	5.504195	5.7488321	5.9264741	5.9264741	6.1338763	5.9264741	6.0967153	6.0310093
ABHD11	4.4503715	4.4176498	4.3585638	4.4709751	4.3495587	4.4282962	4.834625	4.4587854	4.6824481	4.6446372	4.7500577	4.6279334
ABHD17A	6.9796443	7.2225599	7.0904985	7.0634002	6.9470421	7.0916093	7.1586534	6.9849549	7.6371751	7.4499827	7.4769311	7.3229514
ABHD17B	4.3308115	4.003466	4.1464846	4.1963562	3.8481515	4.0377837	3.1977744	4.0474318	3.7897201	3.9243502	3.9243502	3.956206
ABHD2	4.0855923	4.0033567	3.9692389	3.9296275	3.5887862	3.6068061	3.5361217	3.7057583	4.0091354	3.851002	3.9877853	4.2582993
ABHD3	3.4341314	3.3631737	3.5093627	3.5709716	2.0869746	3.8045921	4.0488613	4.1897202	4.9853707	4.9592107	4.1897202	4.1897202
ABHD4	5.5806518	5.5071557	5.7758269	5.6365319	5.504195	5.6800518	6.0503976	6.1077478	6.0247125	5.7473857	6.1628456	6.2372756
ABHD5	3.6186817	3.8111489	3.4461093	3.3218311	3.5338292	4.2508329	4.6922418	4.4745976	3.7682831	3.6071974	3.5952332	3.5999323
ABHD6	2.5300792	2.6429546	2.847801	2.7074244	2.4751442	2.9841861	2.4497307	2.744462	2.3681804	2.5066764	2.814316	2.5649573
ABHD8	2.6552491	2.7040125	2.6762521	2.927079	2.6911935	2.9582827	2.8879561	2.7909817	2.6358099	2.7909817	2.7909817	2.7909817
ABI1	6.1191073	6.1973081	6.1903747	6.0814138	5.658223	6.6829923	5.988413	6.6231614	6.1420005	6.2135908	6.0589369	6.3111819
ABI2	4.568163	4.4173529	4.3973365	4.6408052	4.2514917	4.5036062	4.4196271	4.4224748	4.5771617	4.5752783	4.6430633	4.8740233
ABI3BP	1.9567182	2.0947184	1.8773369	2.706555	2.8414154	1.5285466	1.4364953	1.5285466	1.6612933	1.4783058	1.5880056	1.6466786
ABL1	7.107826	7.0964269	6.9245471	7.0250136	7.0915583	7.1493698	7.527931	7.3289486	7.2453468	7.4157178	6.9419855	6.9334901
ABL2	4.2564275	4.5704447	4.1402258	4.2181824	3.7457908	4.5394878	4.7314293	4.607874	5.0238893	5.10692	4.7251084	4.7314293
ABLIM1	4.9097864	5.2627568	5.1205939	5.1968297	4.7764607	5.2208775	5.1084749	5.2073862	5.1957548	4.7549087	5.2425843	4.7499987
ABLIM3	5.5761888	5.4466623	5.6253369	5.4687987	5.8172809	5.7102813	5.9677881	5.7102631	5.8991068	5.539262	6.1653381	6.289797
ABO	3.0096431	2.7533083	3.1255422	3.1440542	3.1307708	2.976189	2.9463051	3.0146326	2.9427407	3.0816492	3.107128	3.0887106
ABR	5.4875775	5.4836209	5.2675097	5.4813786	5.396465	5.4196561	5.6906398	5.3487467	5.5212974	5.6179301	5.3006609	5.4260932
ABT1	5.3305753	5.2353158	5.1429652	5.3702436	5.2625315	5.9617315	5.9650161	6.2142915	5.9268847	6.0499125	5.84351	5.6352627
ABTB2	3.6539696	3.6294967	3.6478514	3.4431446	3.1307708	4.0695953	3.8331105	3.7602188	3.8331105	3.9025073	3.8331105	3.8331105
ACAA1	5.1043617	5.0123117	5.0133181	4.740553	5.1072887	5.3270273	5.7421956	5.2049086	5.7362888	5.5488904	5.5226134	5.3634512
ACAA2	5.4691118	5.3956044	5.3263129	5.5563552	5.1301823	5.4575776	5.4067078	5.4285367	5.5711482	5.6694831	5.4224478	5.4083675
ACACA	4.14045	4.0676745	4.1148	4.2723773	4.2062848	4.5463666	4.7034205	4.5166178	4.6578995	4.6578995	4.7323165	4.6859788
ACACB	2.8277333	2.8581798	2.7507918	2.9965589	2.4811268	2.8962488	2.8168365	2.8211875	2.5966549	2.6772536	2.7806865	2.8141298
ACAD10	3.4820505	3.6908371	3.5261289	3.732456	3.5207393	3.7028131	4.0631167	3.7129719	3.7129719	3.7129719	3.8237115	3.5893795
ACAD8	4.4380809	4.5055424	4.390238	4.2984592	4.0347593	5.1741556	5.3471663	5.1741556	5.3247984	5.1199058	4.914747	5.0552208
ACADL	1.505965	1.5252551	1.4661821	1.3802169	1.5322785	1.6297631	1.7141619	1.5660856	1.62078	1.555038	1.557642	1.6496242
ACADM	5.8230429	5.8968268	5.7711533	5.7037197	5.3710924	5.690205	5.6173022	5.8782351	6.3522852	6.4329383	6.1581392	6.368228
ACADS	4.5815135	4.5392756	4.3967644	4.5513107	4.3495587	4.4931726	4.4712986	4.4931726	4.8982088	4.7388819	4.6535357	4.7601288
ACADSB	2.6980989	2.5070602	2.8651116	2.9927977	1.5322785	2.6796341	2.5560562	2.7539626	3.0525205	2.8402618	2.7838202	3.166446
ACADVL	7.1329568	7.1161583	7.2349665	7.2349665	7.0594701	7.2535341	7.7603541	6.9949626	7.3781728	7.5510106	7.4205996	7.3781728
ACAN	4.2167281	3.9878612	3.7081608	3.6904965	3.7601647	3.5513794	3.5284004	3.4745293	3.5067676	3.3985089	3.5986176	3.6468975
ACAP1	2.7251886	2.631875	2.514808	2.596597	2.387489	2.7032162	3.0537138	2.7721372	2.7640614	2.8402618	2.9207613	2.8101468
ACAP2	3.8578566	3.9400641	3.8736191	3.6604779	3.5021657	4.0948214	3.966777	4.0441842	3.706261	3.8668067	3.9766838	4.2796226
ACAT1	7.8083097	7.7342832	7.5357836	7.8132688	7.3696987	7.3630609	7.7421795	7.4963238	8.0995544	7.9665961	7.9986377	8.0511871
ACAT2	5.6911676	5.4537794	5.425082	5.016142	5.061198	4.4906891	4.5928152	4.7740899	5.5829475	5.4581181	5.7542389	5.5752261
ACBD3	5.5781894	5.6843764	5.6632974	5.9137887	5.408715	6.232102	5.9131552	6.3574721	5.8020035	5.8787152	5.6162864	5.5260111
ACBD4	3.8505056	3.5686176	3.7668666	3.6945221	3.3975832	4.0734624	3.9967311	3.7642645	4.113657	4.0734624	4.4046584	4.3221671
ACD	5.384491	5.3609192	5.2405715	5.2127053	4.9253641	5.3461916	5.5768932	5.6340389	5.4462848	5.5804967	5.6385292	5.405701
ACE	2.0588327	2.3651742	2.409758	1.9920272	2.3869294	2.6522847	1.9051979	2.2293178	2.7909817	2.3680599	2.3680599	2.2308994
ACE2	1.729098	1.694982	1.5084085	1.6267283	1.6283773	1.5968948	1.5348013	1.5587546	1.441726	1.6677822	1.6028638	1.5691584
ACHE	2.6064595	2.5260525	2.5817825	2.7099775	2.5403761	2.6464675	2.6355145	2.6332787	2.7384979	2.7384979	2.7180727	2.7297184
ACIN1	5.1206094	4.9958801	4.8053707	5.0143425	5.3710924	5.2456406	6.0444218	5.4393385	5.4393385	5.4393385	5.4393385	5.405701
ACKR1	3.1713176	3.553284	3.5214214	4.6964828	3.2674377	3.1225462	3.0606717	3.0519399	3.5190227	3.1225462	3.1430715	3.2333223
ACKR2	3.2751112	3.0979326	3.4190307	3.1954172	2.8414154	3.0082723	2.9584866	3.0082723	3.0082723	3.0082723	3.0393573	3.0519399
ACKR3	4.8259013	5.6299242	5.0721625	2.8202315	3.8481515	7.0185342	5.5578304	7.2599687	3.5618371	2.5606684	5.6750305	4.6190786
ACKR4	1.8715625	1.5100554	1.7215713	1.2180707	1.6637297	1.8544366	1.8967736	2.3963423	2.0549668	1.4783058	2.2616733	2.0015203
ACLY	7.3508546	7.4017803	7.4274191	7.5807829	7.3637812	7.8262516	7.1574246	7.643263	7.6563307	7.8992583	7.6304459	7.5077841
ACN9	2.7050459	3.1006591	3.3584357	2.5667759	2.0869746	3.5659298	2.9376086	3.7908936	3.4396537	3.7129719	3.0193193	3.4396537
ACO1	7.1625078	6.9766387	6.8079034	7.0882386	6.9470421	6.3612516	6.6452928	6.4717513	7.088275	6.8087161	6.8681818	7.1799292
ACO2	5.1021357	5.056392	5.1832554	5.318394	5.0162814	5.3367644	5.4081467	5.3516081	5.3825138	5.3352723	5.4099696	5.3698911
ACOT11	2.6721721	2.5165646	2.5382354	2.506155	2.650247	2.6676302	2.9105561	2.9799192	2.8457141	2.8790074	2.8814941	2.7555234
ACOT13	6.0145908	6.3639362	6.0389394	6.3026527	5.7651798	6.0728129	5.8302831	5.8571003	6.2149049	5.90377	6.128456	6.0435822
ACOT7	5.8773058	5.8722208	5.9051935	6.016165	5.7827468	6.2869666	6.2424202	6.349398	6.6409343	6.3436015	6.4208454	5.9862018
ACOT8	4.570569	4.6897428	4.5427877	4.5976289	4.2770109	4.9955215	4.9798713	4.7196578	5.0274579	4.8982088	4.9798713	4.9798713
ACOT9	7.4685204	7.4656981	7.5078012	7.4692326	7.0486135	7.9971434	7.8902984	8.0030079	7.7141997	7.8564106	7.8365488	7.7640902
ACOX1	3.0948762	3.0136343	3.0942943	3.1003268	2.9105137	3.2220161	3.0131239	3.2086031	3.2224953	3.1852828	3.1116172	3.1612382
ACOX2	3.0439398	3.1359827	3.3577173	3.42238	2.6911935	2.7646529	2.9584866	2.9584866	2.9816606	2.9584866	3.2252185	3.2870945
ACOX3	4.5354082	4.8297735	4.6182527	4.9007554	5.0185443	4.9204628	5.2511613	5.0011356	5.1577711	5.1195956	4.8014214	5.2804357
ACOXL	0.93659	0.9655342	0.93659	0.8317014	1.2852983	1.0442062	1.1511237	0.9146847	0.9146847	1.2033632	1.0442062	1.0442062
ACP1	6.6500283	6.8201298	6.6281014	6.5525084	6.3739656	6.9078391	6.9419838	7.1668203	6.8922697	7.0679264	6.8736811	6.9646118
ACP2	5.1334999	4.8921827	5.0666186	5.1033067	5.061198	5.2301374	5.377886	5.0302103	5.8457976	5.5223968	5.7562409	5.5223968
ACP5	3.1624353	3.1447472	3.3528339	3.3265256	2.988391	3.0082723	3.5745763	3.2878961	3.1077598	3.0209513	2.7909817	3.2422849
ACP6	4.4377582	4.5456155	4.6840205	4.0647745	4.3495587	5.4143382	5.7471858	5.3663289	5.4628939	5.4768448	5.4045152	5.626189
ACPP	1.8596815	1.5581021	1.8760955	1.8760955	1.5322785	1.3520297	1.4783058	1.4783058	1.4372808	1.4783058	1.4783058	1.5206427
ACR	3.0246244	3.1934023	3.109526	3.0246244	2.6911935	2.9947699	2.8962479	2.805669	2.9947699	3.0082723	3.0779795	2.9947699
ACRV1	2.5104373	2.3813004	2.5098635	2.3824416	2.6401372	2.5185296	2.3193952	2.4296569	2.5103334	2.4594676	2.5580085	2.8601293
ACSBG1	2.1573137	1.8554624	2.3200858	1.9751985	1.9415438	1.9065556	1.9222556	1.9861059	2.0777672	1.9861059	1.912535	2.0207864
ACSBG2	2.0074157	1.7955629	2.3542306	2.2977029	1.9415438	2.0549668	2.0549668	2.0549668	2.0549668	1.9970366	2.3488013	2.4259482
ACSF2	4.4804886	4.7625716	4.8758918	4.7963834	4.1200397	4.6138675	4.5302903	4.2041605	4.6934878	4.3070302	4.6138675	4.812792
ACSL1	4.6597389	4.5507277	4.4066478	4.5483262	4.1603396	5.0914231	5.1725377	5.2931457	4.880907	5.3074316	4.9778443	4.9344375
ACSL3	5.972698	5.880192	6.0429856	6.129788	5.5686143	6.6006695	6.41627	6.2746871	5.8159637	5.8935445	5.8419708	5.8345016
ACSL4	6.2451603	5.9653267	6.1922025	5.4793044	5.7384062	6.1805914	6.2213653	6.1332103	6.2987425	6.3413563	5.7352229	6.1425362
ACSL5	4.58235	4.4637643	4.2642321	4.0101683	3.3975832	2.6905772	3.0907253	2.5499198	4.0931214	3.4903193	4.3034203	4.1865746
ACSL6	2.1418552	2.1770011	1.986564	2.0315835	2.1696357	2.0763754	2.0017991	1.9900081	2.0271155	1.9944887	2.0714024	2.2048521
ACSM1	2.0628679	1.6486983	1.996219	2.0844171	1.6637297	1.948881	1.948881	1.893217	1.948881	1.948881	2.0246604	1.948881
ACSM3	1.7886005	1.707132	1.6936118	1.785588	1.6662759	1.716769	1.6964046	1.7714635	1.7007318	1.6903521	1.9844544	1.7714635
ACSM5	2.6078808	2.480168	2.5283747	2.5750044	2.2741524	2.5102137	2.2956712	2.4723016	2.4772617	2.5936847	2.6692917	2.7924998
ACSS3	2.7483159	2.4581451	2.7703368	2.7703368	2.2357762	2.0549668	2.0304408	1.9855701	2.0549668	2.0549668	1.9764141	2.1657429
ACTA1	2.3891135	2.7110543	2.7688824	2.7062834	2.0869746	2.6316704	2.5846344	2.7439457	2.7878932	2.9488736	2.7909817	2.652478
ACTA2	3.9900556	4.314032	4.3970404	4.6032869	3.8033343	4.0604672	4.2548948	3.9976375	3.7926955	3.8313029	3.7556572	4.089866
ACTB	10.943809	10.951293	10.9723071	10.9872301	10.8771178	11.015462	10.8178682	11.0233139	11.0516416	11.1017288	11.0464568	11.0308026
ACTC1	4.4218791	4.4503715	4.4337789	4.2988114	4.3495587	4.5977602	4.3858051	4.6030072	4.6030072	4.7623185	4.6030072	4.4848753
ACTG2	4.5560107	4.1850834	5.6533737	5.0004533	3.9443033	3.3155544	3.1978107	3.3132197	3.4297731	3.5079865	3.4226087	3.6252062
ACTL6A	6.3015327	6.2662738	6.4364996	5.7908313	5.7651798	6.68381	6.2960746	6.605723	6.30049	6.7034104	6.605723	6.605723
ACTL6B	2.3753631	2.3353397	2.5073198	2.3067892	2.2357762	2.1604447	2.1686562	2.1383551	2.1493464	2.2197413	2.3776485	2.4288778
ACTL7A	3.5156307	3.2548542	3.4056103	3.2830181	3.1307708	2.8402618	2.7728522	2.9172243	2.8402618	2.8402618	2.8962867	2.8402618
ACTL7B	3.0344338	2.7254577	2.9148709	2.6796267	2.8414154	2.6311445	2.7243537	2.6311445	2.4719876	2.6311445	2.6311445	2.8903267
ACTL8	3.2903633	3.31547	3.31547	3.3650495	3.5207393	3.4100717	3.5264338	3.7892043	3.9759679	3.7892043	3.9034325	3.7892043
ACTN1	8.6823168	8.7255686	8.9669982	9.0916808	8.724782	8.8462554	9.0055675	8.8117628	9.0689862	9.0243268	8.9122463	8.713346
ACTN2	2.3254764	2.3064844	2.3244834	2.3498365	2.3845458	2.1845415	2.107117	2.0443666	2.1848097	2.1186348	2.2482015	2.1941736
ACTN3	3.6588864	3.5813547	3.7498401	3.4531255	2.988391	3.224664	3.2345293	3.3164084	3.2345293	3.1832759	3.2345293	3.2870945
ACTN4	7.4833084	7.6946397	7.3408359	7.6296045	7.5727883	7.5499112	8.0915235	7.7165689	7.7878786	8.1209224	7.977221	7.8691054
ACTR10	7.6116451	7.6082707	7.5913745	7.4730486	7.5878646	7.9252033	7.9767079	8.0230416	8.000775	8.0355768	8.000775	8.000775
ACTR1A	7.1630904	7.2697042	7.2043394	7.2585608	7.1662669	7.2027344	7.2222279	7.1306049	7.3931637	7.4256334	7.2299461	7.0996871
ACTR1B	5.8574596	5.8879546	5.8574596	5.8636551	6.0086889	5.839168	5.5391075	5.3230984	6.3436129	6.1992792	6.2255616	6.3661246
ACTR2	7.8496065	7.8998498	8.1174232	8.0482332	7.5834179	8.3952223	7.4302631	8.390318	8.1190176	8.0857723	8.170636	8.2599704
ACTR3	8.9295024	8.9673858	9.0343037	8.8804555	8.8214916	9.202933	9.0610019	9.284163	9.0875691	9.2418706	9.0912739	9.1435008
ACTR3B	2.4325457	2.3143964	2.2685654	2.1460471	2.3869294	2.6905772	3.4774913	2.6905772	2.5412946	2.7585853	2.6905772	2.6660512
ACTR5	3.8840462	3.8641929	3.8871285	3.8422979	3.7161712	3.9897187	4.1238942	3.9978294	4.01456	4.0186025	4.2367288	4.0509655
ACTR6	4.5739782	4.5895253	4.7184726	4.2756392	3.5207393	4.934984	5.1053719	4.9788497	4.9788497	5.1741556	4.700913	4.8256839
ACTR8	3.5686176	3.4421642	3.9616119	3.6692523	3.3975832	3.2338963	3.4003261	3.4003261	3.6159368	3.6406638	3.4226087	3.2780901
ACVR1	6.5062595	6.5764778	6.5903965	6.3942444	6.1974451	6.701859	6.927881	6.9646387	7.3073505	6.7699511	6.1096035	6.1008943
ACVR1B	3.2871849	3.2682907	3.196339	3.2177503	2.9617111	3.3105376	3.2265604	3.2165964	3.3657442	3.2166055	3.3229707	3.3962466
ACVR2A	4.291608	4.08233	4.217146	4.217146	3.8481515	4.4475799	4.5696269	4.4475799	4.4475799	4.1897202	4.2681789	4.2666828
ACVR2B	3.89359	3.6284421	3.7668666	3.6073027	3.1307708	3.8714593	3.9732254	3.7704758	3.5966267	3.5926846	3.5926846	4.1203235
ACVR2B-AS1	2.4068144	2.4068144	2.6668687	2.305835	2.0869746	2.0549668	1.7947533	2.0400523	1.9728906	2.2417304	2.0813197	2.2391846
ACVRL1	5.8227222	5.668524	5.8338999	5.4136087	5.061198	6.0173513	5.0979723	5.5776018	6.4187044	5.4045154	6.0588723	5.8259786
ACYP1	4.4565001	5.0387281	4.7010673	4.6844913	4.3495587	5.3736298	5.2420714	5.9209989	4.9821549	5.4768448	5.2420714	5.0552208
ADA	4.9162588	4.8798835	5.1978762	5.6402712	4.6325858	4.8722453	4.805498	4.4306488	5.6054505	5.582216	5.1614475	5.0781363
ADAM10	6.3557407	6.4590245	6.4586373	6.4997531	5.9890855	6.9620616	5.7115988	6.6913982	6.5801903	6.5265087	6.5373535	6.5437202
ADAM11	4.0268191	3.8564033	4.1480561	4.0963436	3.1307708	3.7590033	3.6359217	3.9090328	3.7590033	3.8168188	3.9035219	3.9035219
ADAM12	2.3441912	2.2283237	2.482209	2.6034537	2.3075845	2.3712675	2.4935083	2.3469861	2.2570514	2.1989343	2.1692767	2.2410703
ADAM15	6.7086887	7.0263826	6.843765	6.6065116	6.5907609	7.3882489	6.6402573	7.4501412	7.7913097	7.4798963	7.4459952	7.0533287
ADAM17	4.6514056	4.9210686	4.8765556	4.8490844	4.4517402	5.3049973	5.4080523	5.4041011	5.6097342	5.0666475	5.3071526	5.2602724
ADAM18	1.4788794	1.4129553	1.5282636	1.1909572	1.9415438	1.5207262	1.3273981	1.3976466	1.4592438	1.4967149	1.310435	1.5989229
ADAM19	3.9775116	4.1078531	4.8599541	4.825843	4.0460831	4.5664551	4.2132938	4.0632917	3.9445099	3.6877446	4.1089305	3.7219814
ADAM2	0.8977367	0.9170329	0.8784406	0.8977367	1.16978	1.1271125	1.310435	1.1271125	1.1271125	1.1271125	1.0666042	1.1089411
ADAM20	3.4358252	3.1039104	3.2822337	3.1984431	2.4630656	3.1740402	3.3039053	3.0922559	3.2345678	3.1911636	3.4215806	3.2587379
ADAM21	2.0696231	1.9991685	1.9836255	1.9861592	2.0869746	2.0549668	1.9629155	2.0549668	1.6601449	2.0549668	2.0549668	2.3589504
ADAM22	2.3974792	2.2510265	2.3775485	2.2499759	2.4688485	2.3037177	2.2166674	2.3472031	2.2495821	2.2051488	2.3133534	2.5965492
ADAM23	4.3274829	3.7595782	3.8134798	3.9886841	4.3486084	4.3593267	4.5835311	4.4141841	5.045171	4.3416547	3.6653879	3.7978262
ADAM28	2.0533547	1.9301269	2.0955293	2.0276098	2.0423822	2.2612501	2.2574929	2.1984907	2.1383314	2.273886	2.237712	2.2363502
ADAM30	2.7245504	2.1706661	2.7319207	2.7704015	2.5392017	3.1399963	3.1399963	3.1399963	3.1399963	3.2870231	3.2993076	3.1624558
ADAM3A	1.359909	1.2565613	1.4123499	1.3697041	1.8002733	1.4113372	1.595555	1.4113372	1.4113372	1.4523622	1.4856658	1.310435
ADAM5	1.9303985	1.9104379	2.0302024	1.8920636	2.0180248	1.7326907	1.7630082	1.7094442	1.7630082	1.7326907	1.5789715	1.9092797
ADAM7	1.4427557	1.5105943	1.7450296	1.4238126	1.3771793	1.439318	1.4768027	1.5785946	1.5607615	1.6306122	1.4713781	1.62251
ADAM8	2.7126101	2.5984313	2.4455135	2.722139	2.387489	2.6137516	2.8882445	2.6374047	2.599515	2.5783387	2.6622975	2.5321512
ADAM9	8.5843863	8.5587246	8.5857284	8.321307	8.3680114	8.5068842	8.2398296	8.5828025	8.630262	8.4607821	8.7297201	8.6544242
ADAMDEC1	1.065535	1.2543531	0.9233989	1.2767502	1.2852983	1.2930509	1.2520259	1.1511237	1.269509	1.2520259	1.3374036	1.2520259
ADAMTS1	5.3600326	4.5420728	5.7337518	4.9621918	4.6080178	6.6042412	6.9345457	6.3052369	8.0940702	6.3925773	5.7035677	5.8454037
ADAMTS12	3.3512127	3.3802248	3.2873735	3.3512127	2.6911935	2.2417304	2.2128464	2.2417304	2.3660061	2.1927729	2.5355649	2.5110389
ADAMTS13	4.1765558	4.0707892	4.1986728	4.2134879	3.5207393	3.8331105	3.8331105	3.6909147	3.8331105	3.7828697	3.8331105	4.0230965
ADAMTS2	3.2463536	3.2096667	4.0971291	4.1368059	3.0595809	2.5735983	2.4924027	2.4819989	2.4290691	2.4188609	2.4614647	2.745482
ADAMTS20	0.9556855	0.948264	1.09507	0.9024329	1.2852983	1.1084812	1.2104744	1.1271125	1.0885159	1.1271125	1.1271125	1.0860875
ADAMTS3	1.6484216	1.942477	1.8004835	1.3856076	1.5322785	2.3480987	2.743075	2.2207436	2.7214174	2.7190801	2.0418	1.6599905
ADAMTS5	1.5195589	1.4050336	1.772362	1.4465174	1.4061153	4.1669943	1.1537502	1.6086494	1.3319594	1.0843059	1.1632932	1.310435
ADAMTS6	2.7716147	2.7716147	2.9276435	3.203381	2.6911935	2.2136954	2.1037257	2.2206573	3.1689857	3.1624558	2.8259624	2.7909817
ADAMTS7	3.1074154	3.2665786	3.3137791	3.3654347	3.0299705	3.0521168	2.9654122	3.0364077	3.0180509	3.0910163	3.190705	3.1083619
ADAMTS8	2.0880769	2.0170413	2.1102019	1.9391184	1.8026367	1.9735804	2.2410827	2.2313071	2.0902598	2.1827499	2.3081811	2.2041607
ADAMTS9	2.3635407	2.8455207	2.7480528	2.7480528	2.2357762	2.66006	2.876781	2.7015365	2.9321759	2.5111255	2.7909817	3.0334657
ADAMTSL2	2.0847534	1.8898462	1.4650815	2.0048048	1.5322785	1.843313	1.843313	1.802288	1.866487	2.0787936	2.0549668	1.6816481
ADAMTSL3	1.1576044	1.2434731	1.2479836	1.1659972	1.4061153	1.1840322	1.310435	1.26941	1.26941	1.310435	1.26941	1.26941
ADAMTSL4	2.7110017	2.6816954	3.2211567	2.968194	2.3869294	2.6852121	2.5407192	2.743075	2.5009943	2.6392412	2.602572	2.7880885
ADAP1	4.1197486	4.1398146	4.2330778	3.9630461	3.95811	4.3133853	4.2358373	4.259807	4.3298951	4.3723194	4.5011028	4.6184433
ADAP2	3.4823038	3.4728269	3.4450664	3.4355895	3.1307708	3.4578586	3.5650514	3.3014018	3.3014018	3.3139488	3.7374031	3.7440569
ADAR	7.1096977	7.1514514	7.1096977	7.1908069	6.9234656	7.388613	7.5149824	7.3362214	7.5109493	7.4150414	7.5612237	7.4042171
ADARB1	4.3717028	4.4324439	4.6418715	4.7558731	4.3019264	4.1131114	4.3240514	3.9755857	4.6164889	4.4819093	4.6406542	4.5075852
ADARB2	2.0715308	2.0322623	1.8776001	1.9673253	1.9415438	2.0549668	1.88565	2.0549668	2.0549668	2.0959918	2.0549668	2.0139418
ADAT1	4.4452627	4.5989676	4.6012915	4.4493355	3.9443033	4.5790003	5.0339436	4.7903171	5.0238893	5.4095492	4.6133875	4.537148
ADCK2	4.0942248	4.1048445	4.1182281	4.0622714	4.0416582	4.4824302	4.6018298	4.4673099	4.2936271	4.1966903	4.2834337	4.3310537
ADCK3	4.4169933	4.4205076	3.9458915	4.2181824	3.8481515	4.4754687	4.7141675	4.3586633	4.282532	4.2761998	4.5548815	4.8794485
ADCK4	1.6622893	1.6843388	1.5890101	1.5961407	1.8002733	1.6816481	1.4883201	1.6816481	1.8997033	1.6816481	1.9829129	1.5137773
ADCY1	2.5703367	2.4222677	2.6537379	2.8419145	2.6398461	2.6203928	2.587813	2.6023689	2.507022	2.5808462	2.5455714	2.767803
ADCY10	1.3549201	1.4890663	1.5687924	1.4839239	1.6662759	1.7190799	1.5948093	1.5569359	1.613735	1.5726917	1.8090403	1.6353164
ADCY2	2.2995937	2.0149186	2.2749288	2.2868276	1.9535839	2.4140746	2.3842273	2.3956177	2.3285118	2.4396699	2.5721964	2.6863918
ADCY3	4.1549545	4.1171646	3.961363	4.0556491	4.092188	3.78398	4.0951402	3.8946293	4.1259207	4.5225949	3.9457547	4.2991722
ADCY6	5.3493443	5.4975037	5.3336372	5.5846595	5.4720528	5.7866844	5.782171	5.5838459	5.5838459	5.5603181	5.4693352	5.4180116
ADCY7	2.1615992	2.6671689	3.2023985	3.2649895	2.8414154	3.5995383	3.3070783	3.1599395	2.0612371	2.7797101	1.5285466	2.2417304
ADCY8	1.8460076	2.0575235	1.8865718	2.2338595	2.0869746	1.7995501	2.1610526	1.9441908	2.0549668	2.4623184	2.3536833	2.0549668
ADCY9	3.20903	3.2095898	3.309884	3.3139067	3.3190908	3.5201599	3.3956209	3.4394917	3.4413791	3.27614	3.5274767	3.5537917
ADCYAP1	2.2755266	1.9296149	2.2342669	2.4176671	1.6637297	2.391716	2.1815733	2.4851692	2.2417304	2.391716	2.391716	2.7629291
ADCYAP1R1	2.5601898	2.4822848	2.4412304	2.4822848	2.6911935	2.289024	2.0549668	2.2036463	2.2036463	2.407386	2.289024	2.3369307
ADD1	6.351739	6.4685739	6.2881031	6.4285945	6.3283135	6.4968874	6.4099236	6.4171463	6.5924259	6.6296198	6.6069897	6.5780424
ADD2	2.903755	2.8696453	3.154478	3.0320579	3.0679935	2.9220585	2.9743919	2.9454653	2.9063917	2.9408364	3.0627081	3.2555992
ADD3	6.1926787	6.3347989	6.5382831	6.4598115	5.6791074	7.8850773	6.9092409	7.3757146	5.5900071	5.7669682	6.0969348	5.7202491
ADD3-AS1	1.65256	1.6679357	1.5753521	1.6843795	1.7605373	1.5910396	1.5910396	1.6155644	1.6030453	1.4819838	1.5174688	1.5910396
ADGB	1.0377705	0.8616034	0.710934	0.8386201	1.16978	1.1271125	1.1511237	1.1271125	1.1271125	1.1271125	1.1271125	1.1271125
ADH1A	1.8902255	1.6662089	2.0416851	2.0243315	1.9415438	1.6917918	1.8209633	1.870749	1.9546881	1.870749	1.7921963	2.2417304
ADH1B	1.5569107	1.6391429	1.6209924	1.7094243	1.8712572	1.4021773	1.3568924	1.4012993	1.3940475	1.4269535	1.4269535	1.4269535
ADH1C	1.2320298	1.3472143	1.5565208	1.3472143	1.4061153	1.5837457	1.3327901	1.5807459	1.5575881	1.5807459	1.5575881	1.310435
ADH5	6.1345873	6.2566347	6.2365395	6.1785791	5.6808396	6.4998295	5.847975	6.4426707	6.4436478	6.4891698	6.3419492	6.5987174
ADH6	2.8280682	2.6892142	2.9651219	2.7182232	2.5306564	2.4444725	2.3850289	2.4090921	2.3251423	2.3083269	2.5298924	2.7545459
ADH7	1.7422243	2.0947184	1.7030777	1.7416699	2.0869746	1.6122372	2.0696971	1.8682032	1.8682032	1.6765372	2.0696971	2.1744438
ADI1	5.8330535	5.6026343	6.2933199	6.1095175	6.1575817	6.3061925	6.4393919	6.06312	6.384674	6.5096448	6.204531	6.3340882
ADIPOQ	0.9372267	0.9708355	1.0169078	1.0053897	1.4061153	1.183491	1.0995519	1.310435	1.183491	1.057215	1.183491	1.3305747
ADIPOR1	6.8515954	6.9175684	6.9089235	7.0356718	6.8627814	7.2607757	6.7412071	7.2327252	7.225266	7.2159129	7.0922334	6.8592953
ADIPOR2	5.8888726	5.9056942	5.6152928	5.9795037	5.7651798	5.8137448	6.2847613	5.8290591	6.479179	6.3876661	6.4059026	6.3160942
ADIRF	4.8865614	4.6415394	4.2583029	4.6118673	4.6080178	5.4345808	6.4087605	5.2573343	6.2417519	3.8348098	3.9522537	4.7983716
ADK	6.4058953	6.2950029	6.3956699	5.8739345	5.9975291	6.9955124	6.8135636	7.2208024	6.2077356	6.5038886	6.3003618	6.6163867
ADM	6.677485	6.5198028	7.2979459	6.6200332	6.5605104	7.6298464	6.2313808	6.7026813	5.9489548	5.411164	6.9870026	6.4588227
ADM2	4.5842616	4.4359687	4.7387193	4.7090321	3.7457908	4.2666828	4.0964403	4.2388798	4.1446358	4.2666828	4.405853	4.4632791
ADNP	6.5021952	6.5227396	6.58921	6.3754349	6.2169712	7.1201531	6.8157115	7.2197938	7.1530655	7.1724133	7.0201114	6.8422748
ADNP2	5.0165326	5.0905477	4.9838292	5.1529375	4.7485668	5.278774	5.1195771	5.4923628	5.084866	5.2021179	5.2036108	5.1725763
ADO	5.034511	4.9753028	4.905537	5.0021806	4.5379713	5.498129	5.5206737	5.6566337	5.1408449	5.2834396	5.0213681	5.1679261
ADORA1	2.8827971	2.9190901	2.9708022	3.0509315	2.8166797	3.4903509	3.4070592	3.4806851	3.4556526	3.5860482	3.5762035	3.4806851
ADORA2B	4.882571	5.1560166	5.3544127	5.8326596	4.5476116	5.3610652	5.3035063	5.5016272	4.7334555	4.7457963	5.4906621	5.6471291
ADORA3	3.2930531	3.0559815	3.4385314	3.4179649	2.988391	2.9557785	3.1399963	3.1399963	3.1399963	3.0705996	3.5247199	3.4351514
ADPGK	6.318975	6.1869479	6.3098931	6.5203771	6.3643381	6.5117302	6.5886933	6.5117302	6.6087551	6.6677449	6.6928111	6.1634017
ADPRH	3.5319439	3.6797323	3.3805001	3.4470041	2.8414154	3.3310896	2.9903205	3.4904008	3.3468435	3.3005118	3.742348	3.8405456
ADPRM	4.631423	4.9040934	4.4104661	4.8162194	4.1200397	4.7141675	4.7141675	4.7141675	4.8736325	4.9475905	4.3029252	4.6804915
ADRA1A	1.3228443	1.3078374	1.201438	1.3394002	1.6662759	1.4733832	1.4838552	1.507965	1.5509202	1.5665181	1.6167076	1.6198318
ADRA1B	1.3558222	1.2651044	1.4123499	1.6180952	2.2357762	1.6744844	1.5418758	1.6744844	1.8419119	1.6584903	1.7730063	1.838105
ADRA1D	1.8285357	1.8540329	1.7090161	1.7449602	2.0936014	1.8290884	1.8462632	1.7220206	1.7429605	1.7381241	1.8033034	1.7369222
ADRA2A	1.5161088	1.3720686	1.7215713	1.5496012	1.9415438	1.8078137	2.3228763	2.0549668	1.8241752	1.8428666	2.4257775	2.3710125
ADRA2B	3.6851719	3.6851719	3.6851719	3.6851719	3.6367644	3.5460508	3.3651537	3.3651537	3.3651537	3.4483634	3.3048179	3.2205311
ADRA2C	2.9160147	2.839205	2.6176045	3.0507209	2.8414154	3.5951953	3.3070783	3.2451202	3.2451202	3.221109	3.0554542	2.8903267
ADRB1	1.3944873	1.5100554	1.3598373	1.7358356	2.5392017	1.4113372	1.2520259	1.1511237	1.6761143	1.4113372	1.4113372	1.4113372
ADRB2	4.8034445	4.2461788	4.2461788	4.0754015	4.2770109	3.7283146	3.7283146	3.461749	3.3651537	3.7283146	4.3820755	5.0163879
ADRB3	2.9898173	2.939614	3.2172947	3.1069539	2.7588501	3.210088	3.272607	3.2687295	3.0672924	3.183523	3.183523	3.2842699
ADRBK1	4.9863877	4.9179307	4.9297688	5.0518426	4.9686334	5.0696402	4.924028	5.0037353	5.0599548	5.1597013	5.1158899	5.2814287
ADRBK2	2.5944225	2.7227316	2.490872	2.8110659	2.464195	2.6334866	2.5874609	2.6368128	3.12681	2.6932903	2.5526015	2.6368128
ADRM1	7.1919715	7.4314359	7.1657652	7.0974169	7.2420939	7.6679706	8.657952	8.1608365	8.0378268	8.129864	7.6589664	7.3686586
ADSL	7.1200978	7.0560198	6.8162872	6.8888041	6.8124627	7.0996921	7.2308802	7.2042062	7.5304277	7.6801542	7.4464341	7.4748982
ADSS	6.7376009	6.7038363	6.6260947	6.6521469	6.2925355	7.6385677	7.2617497	7.6053268	7.0455492	7.1563781	7.1377085	7.4442623
ADTRP	2.9656979	2.8682132	2.849369	2.685023	3.1307708	5.3373318	4.7183801	4.370876	3.2811133	3.3702312	3.2329066	3.847497
AEBP1	5.6933658	4.9716322	5.3827275	5.4582408	4.7753991	3.8153338	5.1048346	4.4968012	4.7000198	5.5752261	4.7955421	4.8982088
AEN	5.4954481	5.4652671	5.3702436	5.7423375	5.2625315	5.7990135	6.2820692	6.024303	5.4528985	5.6914546	5.578021	5.5198721
AES	6.5670847	6.8494953	6.497922	6.5028386	6.3467197	6.8839112	7.2109781	6.7846163	6.6545005	6.8313708	6.7597119	6.5141197
AFAP1	5.1078136	4.8167793	4.655487	4.8337268	3.7457908	4.676825	4.8630724	4.6947488	4.6641445	4.8982088	4.5818637	4.6729158
AFF1	4.5110829	4.6012078	4.4397839	4.4956716	4.4260212	4.4086331	4.5106099	4.406676	4.4191494	4.2992708	4.7028895	4.6629556
AFF2	2.5089396	2.3760741	2.5520437	2.6992545	2.6895139	2.6059535	2.7149656	2.5157665	2.5741044	2.5181721	2.5012336	2.7601478
AFF3	1.8840199	1.8512281	1.8330614	2.1626215	1.8753521	2.0012831	2.0012831	1.9918429	1.9371485	1.8827871	2.0169634	2.1216584
AFF4	3.424797	3.8665539	3.7726145	3.8355563	2.6911935	4.1125592	3.3014153	4.1491997	3.5671481	3.7129719	3.5666126	3.7435281
AFG3L2	5.8071379	5.7996858	5.8051371	5.7323357	5.5965362	5.7543985	6.4824835	5.8796917	5.9068227	5.9566543	5.8586235	5.7339425
AFM	2.4480974	2.5839501	2.3228359	2.4854347	1.9415438	1.4672943	1.838105	1.838105	1.838105	1.838105	1.838105	2.0860636
AFP	2.003705	1.669886	2.1731339	1.8125847	1.6637297	2.4524776	2.5360901	2.3639241	2.4289604	2.4049492	2.5099326	2.6392412
AFTPH	5.7053587	5.8282905	5.7500762	5.8003371	5.7914655	6.0184158	5.9445668	6.0375455	5.9829612	5.8146045	6.105886	5.9829612
AGA	3.7934397	3.6030366	3.5494814	3.8081428	3.4794451	4.3614142	3.9820774	4.5077451	4.3863667	3.9739631	4.1477431	4.307344
AGAP1	4.1008508	4.26252	4.5975206	4.8181494	3.8481515	4.3664991	3.9330737	4.6211819	3.7502736	4.1068833	3.860941	4.1203235
AGAP2	2.5880557	2.571344	2.5305586	2.6345707	2.5845214	2.775297	2.7740872	2.7942669	2.7053007	2.677628	2.8536657	2.7740872
AGBL2	1.2114164	1.3959986	1.3311397	1.5100554	1.6637297	1.3937969	1.3937969	1.2803938	1.310435	1.3937969	1.7712199	1.3937969
AGBL3	0.5981516	0.71796	0.7622418	0.71796	1.0594354	1.0417347	1.0759276	0.9583728	0.7910717	0.7449121	0.8777946	0.8402408
AGBL5	4.9502465	5.1311475	4.8418612	4.7011471	4.2770109	5.0552208	5.0610296	4.7944388	5.3207478	5.0825371	5.0515392	4.9135461
AGER	2.3566768	2.2463079	2.3739233	2.4661404	2.1642366	2.5619791	2.4151914	2.4190905	2.6136961	2.6788779	2.5965788	2.47629
AGFG1	4.65308	4.6133948	4.6028663	4.7302767	3.8150627	4.7810042	4.5382392	4.8747668	4.945902	4.892354	4.6389002	4.7619607
AGFG2	3.6903276	3.6823671	3.7034755	3.7508672	3.5444967	3.5845432	3.4193414	3.4969689	3.5167917	3.3711765	3.8808421	3.7298501
AGGF1	3.4602371	3.3938099	3.3445087	3.3819354	3.1083068	3.3494962	3.1142425	3.4843821	3.4089905	3.2994926	3.2432541	3.5249471
AGK	5.304267	5.2508412	5.367164	5.3267152	5.5661677	5.6171972	5.5765444	5.6157355	5.7147242	5.7578355	5.4824045	5.6220453
AGL	5.4012903	5.1548186	4.7119916	4.6905692	4.8770874	5.4898499	5.9946199	5.4485055	5.4068954	5.3656866	5.7548609	5.2945685
AGMAT	2.0181723	2.023063	2.1633767	2.2971012	2.0180248	2.3732305	2.4067557	2.3614659	2.1778752	2.438485	2.365947	2.6668401
AGO1	5.212346	5.463884	5.2844136	5.2574333	4.9253641	5.1565539	5.6816612	5.1736171	5.4838725	5.3185003	5.3185003	5.3122648
AGO3	3.7388823	3.9875294	3.9988057	4.0865009	3.9443033	4.6230924	5.0979723	4.5934779	4.2008431	4.0504144	4.1067531	3.9011734
AGO4	2.5688771	2.5699914	2.6254048	2.8372522	2.8414154	2.7893591	2.8888836	2.6392412	2.6170446	2.6392412	2.4224396	2.6392412
AGPAT1	6.4941581	6.5857161	6.5935657	6.9693284	6.684017	6.7161818	6.7471253	6.4877636	6.8415884	6.8508997	6.7260204	6.429198
AGPAT2	4.8182019	4.9783648	4.8560658	5.0217521	5.0582992	5.1161185	5.4559222	5.2342364	5.3075943	5.3303952	5.1395463	4.7277522
AGPAT3	4.6927772	4.5911409	4.4844406	4.7027049	4.4186393	4.6417116	4.1897202	4.6627788	4.8771922	4.6514618	4.6417116	4.6748586
AGPAT4	3.806811	3.7931834	3.8491257	3.6041695	2.6911935	3.8896841	4.2158671	3.8896841	3.4585652	3.2293688	3.7770034	3.963767
AGPAT5	6.9291077	6.856687	7.0238569	6.6460216	6.1776511	6.9552869	6.5053741	7.0186198	6.7872841	6.7574826	7.1215188	7.1121042
AGPS	6.9212821	7.0607912	6.86072	7.1005695	6.7195479	6.7565203	5.83542	6.7890981	7.3177228	7.3960158	7.1434388	7.0016924
AGR2	1.5857208	1.5007378	1.7316022	1.6648281	2.0869746	1.6816481	1.8280074	1.6816481	1.6816481	1.6341197	1.5836173	2.220901
AGRN	4.8732197	5.2255227	5.0030361	5.2276247	5.3312055	4.9169578	4.9099677	4.6266798	5.1028775	4.8208358	4.9228621	5.0978049
AGRP	3.4009217	3.5664725	3.544318	3.5302786	3.9443033	3.604802	3.6111508	3.5038998	3.4239049	3.6965285	3.6965285	3.7440569
AGT	3.6435531	3.3476874	3.4798127	3.4798127	3.1307708	3.2661745	3.183523	3.183523	2.9591916	3.1702004	3.3404376	3.183523
AGTPBP1	3.9262211	3.8881769	3.8216195	3.7633012	3.5203761	4.1327779	3.9009386	3.9006622	4.009718	4.0478786	3.9656807	4.0014204
AGTR1	1.8081202	1.6756398	2.3209078	1.8023869	1.8026367	1.67453	1.7323699	1.605677	1.5229399	1.6603715	1.6603715	1.7173079
AGTR2	1.8340026	1.6715891	1.8652593	1.8986261	1.8065088	1.689797	1.5578942	1.5683663	1.7990941	1.6533024	1.6935707	1.69773
AGXT	2.0761296	1.9488866	2.0695427	2.0259281	1.7609943	2.234074	2.2790216	2.2151367	2.2128113	2.2253017	2.2253017	2.2864092
AHCTF1	4.1597981	4.2903485	4.3586957	4.5377003	4.4845656	4.8426511	4.7055684	4.6706425	4.5212308	4.5571174	4.4198263	4.522086
AHCY	7.3839771	7.4455283	7.3048039	7.350441	7.0594701	7.8647724	8.0376779	7.912781	7.4443881	7.5603423	7.5277451	7.454081
AHCYL1	5.4581835	5.5740604	5.2875947	5.4608742	5.400074	5.6067898	5.625744	5.5084128	5.5704571	5.5947035	5.4478907	5.5627343
AHCYL2	4.062744	4.061204	3.9069486	3.9964001	3.6937387	4.50354	4.0368329	4.1547349	4.683986	4.0997443	4.4367999	4.4574793
AHDC1	3.4668373	3.3531594	3.2203105	3.3397987	3.5207393	3.0519399	2.8275514	3.0519399	2.9776692	3.1624558	3.1523443	2.9525948
AHI1	2.967464	2.7421122	2.9068612	3.2186276	2.3827625	3.0061428	3.051356	3.0943803	2.8527093	2.8305403	3.0021574	3.2462659
AHNAK	5.6188052	5.7263672	5.6128869	5.7032459	5.5494675	5.7500711	6.2446932	5.845398	5.968179	5.7187387	5.9120744	5.5548144
AHNAK2	5.5704832	5.7035513	5.2271012	6.0468462	5.4055369	6.9758738	7.2355466	6.7701772	6.9168971	6.1973888	6.7215681	5.9954654
AHR	4.7283445	4.5831215	4.7777971	4.3854194	3.3975832	5.5179058	5.0547751	5.3050328	5.9944567	5.3105106	5.3050328	5.3050328
AHSA1	7.5109267	7.4887421	7.4507418	7.53023	7.2325324	7.6882547	8.1372463	7.7737009	7.7047024	7.6583086	7.8299402	7.7141706
AHSA2	1.6627978	1.5917445	1.5183919	1.9255635	1.5322785	1.6044176	1.747159	1.6816481	1.7048221	2.1531333	1.4867104	1.747159
AHSG	2.9136326	2.6195108	2.7854275	2.8583092	2.5390614	2.6084917	2.7670283	2.66314	2.7001529	2.7965113	2.6881473	2.6290813
AHSP	3.5536173	3.5994483	3.5173141	3.8122701	3.1307708	3.5715675	3.5995383	3.4572499	3.5995383	3.6287	3.5995383	3.6988834
AICDA	1.5566374	1.5213293	1.7038969	1.7771041	1.6637297	1.1511237	1.3165939	1.21857	1.1511237	1.2605127	1.2652703	1.419824
AIDA	7.2026832	7.2513619	7.3615236	7.2059677	6.6349797	7.4271513	6.2086486	7.4874836	7.2113055	7.4184919	7.1917429	7.304803
AIF1	3.5136791	3.2862604	3.5318511	3.5551308	3.4328662	3.4152371	3.1033951	3.234457	3.1963893	3.1867098	3.2846412	3.6109343
AIFM1	5.4347062	5.3471467	5.3826058	5.5437104	5.6260482	5.7460904	5.8782351	5.7992347	5.8589192	5.8338971	5.8427636	5.7665364
AIM1	4.8136023	5.1377722	5.2702532	3.6596549	5.3710924	3.4953522	3.5152259	3.0745764	3.6711598	4.6770628	6.3502623	5.4393385
AIM1L	2.7295404	2.8181854	2.7389113	2.9194268	2.5989283	2.6289054	2.7221941	2.633838	2.6008401	2.633838	2.633838	2.633838
AIM2	2.4554798	2.3847209	2.4358008	2.557204	2.2357762	2.2423387	2.1583996	2.1583996	2.3250031	2.0977646	2.1583996	2.5110389
AIMP1	6.3528671	6.3206507	6.3897072	6.3160113	5.9391524	6.4887335	6.5787022	6.7998492	6.8567698	7.0246079	6.4726755	6.4558074
AIMP2	5.9561791	5.8453159	5.8421583	5.9637701	5.7441621	5.8272637	6.034246	5.9494251	6.0769803	6.0504011	6.0642658	5.8904882
AIP	5.6250433	5.7226984	5.6099777	5.6732958	5.2566	5.7090511	5.7523783	5.6121491	5.5857493	5.7156399	5.7108886	5.7708025
AIPL1	1.8575819	2.07958	1.9930092	2.2481316	2.2357762	1.4191576	1.3592298	1.5285466	1.5285466	1.5285466	1.5285466	1.7400077
AIRE	3.2148043	3.0338507	3.1809886	3.1809886	3.7457908	3.5995383	3.5995383	3.4890224	3.7399462	3.4424207	3.6626456	3.6227368
AJAP1	2.2099326	2.1611603	2.1234987	2.1024495	1.8036768	1.8089629	1.8113414	1.8990391	2.0067373	1.9439426	1.9192395	1.9819731
AK1	6.1609015	6.3215781	6.1652657	6.1538987	6.1377357	6.772048	6.813583	6.4580476	6.8010243	6.5255899	6.8175078	6.4886883
AK2	5.2469912	5.2281412	5.2208173	5.179175	5.063441	5.3264952	5.4600927	5.3472658	5.3625659	5.5065749	5.3392472	5.2743461
AK6	5.9644929	6.1283567	5.9909779	5.9663631	5.6260482	6.0803269	6.0560058	6.4520606	5.9862161	6.0385226	5.9882939	5.9894634
AKAP1	4.4205022	4.4090629	4.4133512	4.3836663	4.4787668	4.5919939	4.6879003	4.7760077	4.5601506	4.6033836	4.6690644	4.885123
AKAP10	3.9000096	4.1122549	3.897793	4.1446676	3.1059664	4.0227422	3.9585322	4.0829698	4.0800078	4.0123136	3.8344411	4.0901806
AKAP11	3.9918648	3.9644587	3.9030546	3.9798428	4.1657092	4.2303997	3.881579	4.0725849	4.0705961	3.8762581	4.227505	4.0915506
AKAP12	9.4722324	9.693945	9.7216847	9.587691	9.2676917	9.7875776	9.9924354	9.8648962	9.3381761	9.9061906	9.4467039	8.9331894
AKAP13	3.457308	3.4620383	3.5814962	3.670081	3.4592318	3.9384593	4.3068323	3.9402895	4.0303341	3.8588156	3.7947342	3.5958234
AKAP17A	4.3284899	4.3447566	4.2421507	4.2612811	4.092188	4.6779248	4.8678862	5.0933129	4.8359807	5.0948115	4.4406133	4.5619284
AKAP3	3.0485274	2.8613658	3.0438055	2.8322896	2.3869294	2.4268641	2.3483114	2.271913	2.1188115	2.0549668	2.2479018	2.5391459
AKAP4	1.4204657	1.5144051	1.4176411	1.5144051	1.9415438	2.0126299	2.0549668	2.0549668	2.0549668	2.0959918	2.1231201	1.89851
AKAP5	2.1064026	1.7302362	2.1416474	2.1080119	2.3869294	1.7921963	1.632885	1.7921963	1.7921963	1.7921963	1.7921963	1.8345332
AKAP6	2.0150796	2.0101118	2.150609	2.1236039	1.7465449	2.2242628	2.1227178	1.9840894	1.8991521	2.0722667	2.2524214	2.3135009
AKAP7	3.5873412	3.5792887	3.5176557	3.4640645	2.8948477	3.5969325	3.7637005	3.6751642	4.173911	3.9109941	3.8320059	3.8981567
AKAP8	5.0707888	5.0558737	5.0549667	4.9929355	4.8966769	5.2871795	5.7603926	5.5051956	5.1100238	5.4068787	5.3098471	4.9801022
AKAP8L	3.7114914	3.873065	3.6427301	3.9573847	3.8951851	4.2619018	4.5007679	4.2796401	4.1509381	4.0288574	4.2131957	3.8418892
AKAP9	2.4682872	2.5569243	2.5375431	2.5126731	2.9346392	2.7906948	2.6708201	2.6449563	2.6616718	2.4813815	2.6701335	2.6361458
AKIP1	5.1779548	5.3392439	5.2585994	5.2585994	4.6659963	5.7416237	5.3127469	5.4656768	5.4952386	5.3512459	5.4187202	5.4486951
AKIRIN1	5.2723832	5.5103216	5.6645072	5.7645339	5.1451319	5.7910517	5.6702827	5.8843382	5.6339341	5.6339341	5.2899465	5.405701
AKR1A1	7.0345633	7.1053555	6.9288516	6.9399752	6.7195479	7.3240001	7.3437692	7.2597299	7.3769379	7.2520623	7.4283483	7.308097
AKR1B1	8.7367831	8.5102705	8.1370014	8.5731307	8.2685963	8.6983884	8.9118119	8.8556427	8.8295322	8.8008543	8.9922262	9.0278257
AKR1B10	2.8387706	2.7459644	2.6407694	2.4656235	2.3869294	3.2584732	3.8518103	3.6973567	2.9849449	2.8619967	3.1726977	3.0159085
AKR1C1	5.0447587	4.6112844	4.4757438	4.9294794	5.0467382	4.2451077	5.1678762	4.1163641	4.3181772	4.2341433	3.8575178	4.3262534
AKR1C3	5.8853858	5.4415246	4.8511788	5.2555455	5.2625315	6.5080115	7.1657924	4.717691	6.8960989	7.2613513	5.7274349	6.4319683
AKR1C4	1.7386991	1.6117826	1.7758729	1.7170502	1.6637297	1.5547042	1.5547042	1.4713422	1.5547042	1.5547042	1.6192742	1.5547042
AKR1D1	0.9051985	0.980725	0.9421328	0.971077	1.16978	1.1511237	0.9918124	0.9263608	1.4365567	1.310435	1.1271125	1.1249662
AKR7A2	6.369284	6.4406642	6.2466676	6.19346	5.9016936	6.2856033	6.5392373	6.3463083	6.7043454	6.4919667	6.5019482	6.4509392
AKR7A3	5.2290407	5.3554192	5.2497187	5.1372461	4.9452231	5.2108763	5.2320478	5.061338	5.250592	5.1733941	5.3108157	5.3241856
AKT1	6.5061986	6.5512076	6.3674328	6.5867417	6.4493404	6.7221881	7.028505	6.6739199	6.7510497	6.8601773	6.7039481	6.6681432
AKT2	2.904346	2.9768536	2.9661665	3.1597393	2.7663044	3.2854984	2.6855067	3.0577726	3.0811996	3.0897911	2.8602845	3.1525474
AKT3	5.6116933	5.4754034	5.4901189	5.731004	4.9002339	5.0573111	4.8298527	5.1476163	5.260964	5.4427683	5.1064373	5.2954358
AKTIP	6.2621243	6.3551268	6.4732231	6.2453107	6.1372292	6.1772866	6.0257133	6.2638648	6.3325252	6.0683639	6.7578811	6.3325252
ALAD	4.0933331	4.1031809	4.0924047	4.094804	3.9840956	4.8064036	4.1657453	4.5035033	4.6630188	4.6732664	4.9462338	4.6880513
ALAS1	5.9059539	6.1535063	6.1890826	5.7743931	5.8426424	7.6177012	7.5753058	7.5637557	6.5785275	6.5236552	6.3644225	6.1670487
ALAS2	2.6213297	2.5699914	2.5943626	2.667476	2.0869746	2.4857793	2.4857793	2.4176194	2.5042169	2.3174533	2.5355649	2.6897484
ALB	1.1925747	1.1420643	1.3739102	1.189378	1.4517144	1.4418973	1.4698705	1.3713773	1.3831389	1.4357076	1.5418637	1.5993897
ALCAM	7.8534324	7.7894385	7.1753971	8.4642277	7.8112395	5.2614785	6.185321	5.7741226	7.8041275	7.6023132	7.7418306	7.2730273
ALDH18A1	6.9686694	7.1076903	7.0442507	7.32551	7.004351	7.2379453	6.7638052	6.9032432	7.2717832	7.4432677	7.1713357	7.3202986
ALDH1A1	4.4073702	5.2019549	5.6091281	4.5148969	5.3710924	6.7117703	7.0727274	6.8478209	9.0707778	8.7663547	9.0459269	8.3644357
ALDH1A2	4.0126692	3.591903	3.9262149	3.9236837	3.7457908	3.8746842	3.8501582	4.9028039	3.4774913	3.5006898	3.8549143	3.6680414
ALDH1A3	6.4141011	6.354618	6.0727106	5.759501	6.0309235	5.330866	5.8685333	5.8704783	6.5158068	6.8967975	6.6849099	7.280799
ALDH1B1	4.2392886	4.1380392	4.2184066	4.2934668	3.9075246	4.4173005	4.1203847	4.4697572	4.2250551	4.7034583	4.6417349	4.3732499
ALDH1L1	2.6859998	2.9194078	3.0379136	2.7038696	2.389084	2.5686638	2.4982607	2.6453196	2.4993724	2.6373252	2.6632733	2.7600379
ALDH2	6.9324838	7.1833846	7.1406997	6.9728336	7.5343933	7.6945355	7.4080431	7.2516671	7.494987	6.7906703	7.2850588	7.1804883
ALDH3A1	1.8776001	1.7648142	2.0250091	1.9387349	2.3869294	2.005064	2.4677524	1.9767527	2.3803782	7.0706347	2.4364031	2.3803782
ALDH3A2	5.1352483	4.8800445	4.6727599	4.8272433	4.7835396	5.4552396	5.0999552	5.4864456	5.5728321	6.744812	5.6219193	5.6650105
ALDH3B1	4.0769441	3.9471768	4.2862437	4.3947727	3.9081112	3.6170503	3.565762	3.5473894	3.6170503	3.6781303	3.6770992	3.6007282
ALDH3B2	1.4411245	1.4276004	1.5837706	1.6201769	1.5980041	1.5375533	1.6006914	1.5876126	1.6006914	1.6091983	1.5416254	1.6110952
ALDH4A1	4.5863597	4.4504996	4.3335761	4.6205751	3.8962274	4.6119069	4.6460377	4.4272723	4.6592778	4.6592778	4.6209094	4.8068037
ALDH5A1	1.7539759	2.0725979	1.8714124	1.7539759	1.8840274	2.2658935	2.5860384	2.1597641	2.0947923	2.1385957	2.0905439	2.1471657
ALDH6A1	3.4230903	3.564209	3.340277	3.4921333	3.4107469	3.5916763	3.4797632	3.3433596	4.2876433	3.7665143	4.3094197	4.12832
ALDH7A1	4.0493409	4.3333251	4.1290692	4.6507992	4.1375829	4.9836359	4.7499905	4.6648	4.6894857	4.6582574	4.7957946	4.4392741
ALDH8A1	1.1028391	0.9387488	1.2790061	0.9387488	1.2852983	1.2896273	1.4329943	1.310435	1.2062654	1.2656161	1.2472904	1.310435
ALDH9A1	6.8771778	6.7847946	6.8686654	6.9672804	6.465756	7.3715703	7.6660871	7.3883126	7.3883126	7.4181872	7.1319409	7.3883126
ALDOA	9.6173664	9.5715003	9.782833	9.7842725	9.6544328	10.0174264	10.177184	10.1932432	10.0031839	9.7899937	9.896316	9.9506051
ALDOAP2	1.2114164	1.3858722	1.556727	1.4851332	1.8002733	1.6917918	1.4475226	1.8272194	1.5525134	1.5141798	1.7921963	1.6404558
ALDOB	2.0807599	2.1093369	2.1251922	2.1738131	2.0959765	2.0905693	2.0882484	2.0708415	2.0766906	2.0836606	2.2121515	2.1796951
ALDOC	4.173313	4.2357221	4.6729821	4.5955479	3.9443033	4.2993268	4.2666828	4.2666828	4.2666828	4.1203235	3.9804845	4.2666828
ALG12	4.0566076	4.3280337	4.0278817	4.4426728	4.7753991	4.0753472	4.3975881	4.2666828	4.2666828	4.2124245	4.4534464	4.2719435
ALG13	3.6998472	3.6256853	3.4501557	3.4442705	3.456982	3.5282839	3.4363327	3.7165685	3.673181	3.504908	3.4917319	3.5724565
ALG3	5.6379241	5.6496807	5.6849505	5.7472065	5.5965362	5.8646022	5.7287586	5.9230814	6.1515947	6.1217788	6.0380064	5.7915387
ALG5	7.1026136	7.0752311	7.2072245	7.016643	7.2420939	7.0098966	7.339325	7.3726855	7.0452751	7.1201212	7.1078026	7.0608175
ALG6	6.0008956	5.895851	5.7964123	5.8312321	5.7111264	5.9143367	6.124819	6.2142915	6.3183925	6.1745264	6.2688629	6.4005335
ALG8	6.402795	6.0024005	6.5269085	6.6541497	5.6549687	6.6088231	6.5562106	6.7872259	6.5605841	6.6521887	6.3002082	6.270587
ALG9	4.7199889	4.9540289	4.9488753	4.9430116	4.4186393	4.853177	5.1809646	5.1083	5.3569536	5.3359776	4.8054403	4.994203
ALK	2.6525274	2.621599	2.6172847	2.7490422	2.6876602	2.7012265	2.9317158	2.7720589	2.799891	2.6879973	2.9629438	3.1077709
ALKBH1	5.6098671	5.6729553	5.5334835	5.8718831	5.4391782	5.9991627	5.9991627	6.2094635	5.7621498	5.9882865	5.9991627	6.08826
ALKBH4	3.3485681	3.3485681	3.3748764	3.3485681	3.1307708	3.4582067	3.8546768	3.3755551	3.6524095	3.4600082	3.8080938	3.5995383
ALLC	3.1158923	2.728061	3.1184077	2.9622453	2.6911935	3.1071369	2.4986301	3.0567652	3.0809794	3.1391379	3.2361661	3.0809794
ALMS1	3.3157497	3.3007096	3.1122729	3.1899128	3.0651351	2.899106	3.3473228	2.9682913	3.097869	3.0474309	3.2835074	3.0718653
ALOX12	2.4799342	2.2350819	2.1579084	2.3479602	2.2357762	3.0696181	2.743075	2.743075	2.743075	2.743075	2.9611866	2.743075
ALOX12B	1.811211	1.718092	1.7357032	1.6765581	1.8002733	1.5979046	1.7048221	1.7048221	1.7048221	1.6968619	1.7048221	1.7048221
ALOX12P2	3.5622735	3.3630987	3.406285	3.3691396	3.1307708	2.8522309	2.743075	2.8003487	2.9019797	2.8421151	2.8260734	3.2981872
ALOX15	1.4853956	1.4437001	1.4992941	1.3580785	1.5322785	1.5285466	1.4300246	1.3693897	1.5285466	1.5285466	1.7951122	1.5708836
ALOX15B	3.0132902	2.85649	2.9939234	2.8371232	2.988391	3.0519399	3.0519399	2.9510377	3.0955805	2.8896049	3.2424899	3.1970654
ALOX5	2.1123426	2.0116759	2.1247814	2.1170512	1.9987632	1.9468177	1.9772568	1.9253487	1.9707174	1.9295196	2.058082	2.040316
ALOX5AP	3.7869555	3.5056646	4.0811661	3.7778216	3.5207393	2.9357844	2.8775254	2.9850324	3.0955805	3.0715693	3.3583511	3.313773
ALOXE3	2.5620836	2.4465556	2.6910498	2.6092416	2.3260603	2.7111083	2.6057099	2.6183173	2.6452286	2.7070716	2.7070716	2.9289347
ALPI	2.5430892	2.6245649	2.6649971	2.2843385	2.5390614	2.535752	2.3546884	2.4476143	2.5565171	2.5409961	2.5065871	2.3604915
ALPK1	3.3293509	3.2311681	2.9562039	2.9674826	2.5392017	3.4312523	3.7768409	3.046597	3.2634588	3.2003624	3.7440569	3.2167586
ALPK3	4.845919	5.5004082	5.1283793	5.2612107	4.827139	4.4990931	5.3751434	4.5506601	4.318196	5.2700813	5.0979723	4.7812995
ALPL	2.6171201	2.2495755	2.5962126	2.3635407	2.0869746	2.0549668	2.0549668	2.0549668	2.2479559	2.0309556	2.0126299	2.0549668
ALPP	2.5363732	2.6187337	2.3381241	2.6187337	2.5392017	2.4766114	2.3856266	2.112821	2.3398733	2.4550234	2.5723903	2.6392412
ALPPL2	3.5675509	3.56216	3.6801816	3.7305321	2.9683924	3.81473	3.6885092	3.8234851	3.7767584	3.7682175	3.9373239	4.0803663
ALS2CL	4.50385	4.5671142	4.5298191	4.6410381	4.9720776	4.610607	4.6002298	4.5616865	4.6424222	4.5843469	4.9608082	4.9457953
ALX1	2.8412503	2.6171324	2.9679426	2.9203295	2.3869294	4.4475799	4.3501589	3.6693268	3.1416568	3.4897121	2.9355789	3.1624558
ALX3	3.2564322	3.0298563	3.145015	3.1927588	3.2674377	3.4953522	3.3741479	3.4953522	3.3375975	3.4953522	3.5995383	3.4774913
ALX4	2.423674	2.4736241	2.7213271	2.2201095	2.3869294	2.0793394	2.2417304	2.2417304	2.2417304	2.2973945	2.2417304	2.2417304
AMACR	2.0415794	2.0415794	2.0367495	2.1805303	2.2403727	1.9941661	1.9941661	1.9825791	1.943715	1.9941661	1.9941661	1.8975021
AMBN	2.4240106	2.4697595	2.6070061	2.6398927	2.2357762	2.257654	2.3101518	2.4041215	2.4041215	2.2498315	2.658867	2.7043287
AMBP	2.5357244	2.5026697	2.5854691	2.6477157	2.3869294	2.3555054	2.1872607	2.2892239	2.2804464	2.3524127	2.6253812	2.5285719
AMBRA1	4.5543675	4.7792928	4.558023	4.5024319	4.0528047	5.1023458	5.607569	4.9829225	4.7030648	4.8672122	4.7803015	4.7702634
AMD1	6.3854867	6.2605254	6.1701139	6.4335426	5.7505895	6.3967697	6.3549447	6.715801	6.1410776	6.5975726	6.3882043	6.5813769
AMELX	1.524588	1.4822778	1.6380665	1.7783942	1.9415438	1.5285466	1.5285466	1.5285466	1.4974616	1.8996654	1.7402004	1.4113372
AMELY	2.7231189	2.2375943	2.2343508	2.4440449	2.988391	2.538339	2.5110389	2.7892707	2.6392412	2.6392412	2.5698445	2.6392412
AMFR	5.174269	5.1536636	5.6826632	5.3586001	5.1064464	4.7887882	4.6160143	5.0419548	4.9833024	3.961328	4.359832	5.045818
AMHR2	3.5683477	3.4315868	3.6295471	3.4421642	3.3975832	3.5995383	3.4127747	3.638829	3.6223338	3.638829	3.5810885	3.7381861
AMIGO2	5.0260847	4.9360383	6.0137363	5.6470921	4.5476116	5.600279	6.116712	5.4206427	6.7375278	5.62409	5.7191054	5.1910824
AMMECR1	4.2896175	4.2953076	4.7428835	4.5403142	3.6367644	5.0946143	5.8463502	5.4000138	4.6227294	4.5137918	4.3891572	4.0510915
AMN	4.2536991	4.1463881	4.0969599	4.2936849	3.8481515	3.9261206	4.3218174	4.1203235	4.1203235	4.1594824	4.2144283	4.0992563
AMOT	1.9431102	2.2454677	2.0551951	2.199601	2.0869746	2.2866375	2.0811244	1.9654292	2.0549668	1.8193018	2.0981799	2.2417304
AMOTL2	6.8611635	6.8663008	6.888168	6.9012552	6.8994973	6.7984327	7.1960963	7.6373909	7.1215188	7.1986727	7.0267926	6.9734245
AMPD1	1.5422134	1.6992634	1.7506315	1.5000886	1.6637297	1.1511237	1.5547042	1.3190392	1.2336614	1.3190392	1.3190392	1.7195551
AMPD2	5.4718986	5.5463726	5.5463726	5.6973542	5.3710924	5.9451274	6.1747884	5.7650035	5.8671278	5.5715231	5.9230814	5.9556407
AMPD3	3.722107	3.6913599	4.3903484	3.9776783	3.6367644	4.6393066	4.2489418	3.8184829	3.6317193	3.5814785	3.7440569	3.2584006
AMPH	2.7954544	2.4884007	2.573635	2.9269351	2.2357762	3.4065237	4.9892985	4.2884072	2.4597856	2.2417304	2.2634548	2.9028091
AMT	3.9964113	3.7129324	3.9313334	3.6881674	3.3975832	4.1897202	3.8486669	3.704734	3.9176571	3.7603981	3.9870168	4.4868332
AMZ2	7.2106304	7.2614402	7.0907819	7.1330337	6.9702396	7.5687733	7.3790566	7.4690376	7.8880822	7.7002017	7.8070432	7.7713433
ANAPC10	4.9626722	4.879326	4.7301781	4.7872378	3.9443033	4.8558568	4.4602597	5.2415426	5.0614063	5.1304311	4.6977414	4.7424661
ANAPC13	4.3373771	4.3946674	4.3216312	4.5073779	4.3636664	4.5298229	4.5736984	4.761061	4.7396435	4.6824419	4.7929671	4.6731319
ANAPC15	5.6350219	5.4768876	5.4482837	5.3729655	5.061198	5.3806348	5.9820817	5.6303558	5.7772699	5.925505	5.624992	5.5108903
ANAPC2	4.9818254	4.8157879	5.0881513	4.9467477	4.9253641	5.2575399	5.5946297	5.243833	5.3861214	5.4674239	5.3861214	5.3167247
ANAPC5	6.7074334	6.6253687	6.6704671	6.7216607	6.4767615	6.7709881	6.5642697	6.8352104	7.2322645	7.1456506	7.0982004	6.8923121
ANG	3.5982502	3.8280866	3.5188652	3.8762748	3.3975832	3.5933529	3.8431648	3.5995383	3.5995383	3.3070783	3.5759828	3.4878489
ANGEL1	4.8842416	5.0810934	5.0513903	5.0013086	4.7353206	5.18679	5.2680691	4.9793168	5.0904551	4.9939302	5.3273103	5.0238364
ANGEL2	3.7886805	3.7739208	3.7616953	3.6480493	3.4440414	3.7676645	3.8141591	3.8766151	4.2917177	4.3254997	4.0114108	4.0421598
ANGPT1	1.8908931	2.0039772	1.7862937	2.008838	1.6861364	1.8230842	2.0795689	2.0013495	1.7889933	1.4893461	1.7639717	2.1770102
ANGPT2	5.3382986	6.6362538	7.0389499	5.3781955	5.4476204	8.7932701	7.7768467	8.2750569	4.1746668	5.8872644	6.5107492	6.4747255
ANGPT4	3.0924658	2.7096266	3.0946156	3.0174784	2.8414154	3.1624558	3.1624558	3.1397513	3.1624558	2.9564288	3.1397513	3.1624558
ANGPTL2	4.0489531	4.1399277	4.0774867	3.7720529	3.7287004	4.8414124	4.8516438	5.0738887	4.2257332	4.4085659	4.7048528	4.6574096
ANGPTL3	1.2114164	1.2954388	1.3105364	1.1343693	1.16978	1.0527859	1.1459043	1.0625424	1.0215174	1.1035674	1.1035674	1.0625424
ANGPTL4	6.5460404	6.618908	6.6402896	7.5601205	6.6919056	5.7033699	6.907194	6.4897965	5.3838556	5.044876	5.6720039	5.7033699
ANGPTL7	1.3280577	1.3248493	1.2431138	1.2197566	1.6637297	1.632885	1.7474128	1.7921963	1.7921963	1.7921963	1.7921963	1.7921963
ANK1	2.4750841	2.3864038	2.5133981	2.4768955	2.5623786	2.6810148	2.6113754	2.6588228	2.7344421	2.6803686	2.8651931	2.8127449
ANK2	1.684896	1.6082283	1.8339027	1.6149286	1.7241821	1.5840302	1.6114521	1.6176643	1.5239799	1.5492397	1.6220775	1.6335421
ANK3	2.9930007	2.9108859	2.4173695	2.4794473	2.442622	2.7370649	2.5440901	2.732479	3.7722785	3.4887635	3.2550818	3.6497151
ANKEF1	2.4676075	2.3695013	2.4940061	2.0623333	2.2357762	2.8038883	2.4651302	2.5110389	2.5110389	1.9878244	2.7909817	2.5110389
ANKFY1	4.5576245	4.2674132	4.6145931	4.698434	4.5476116	4.4468123	4.1706919	4.6002824	4.3397497	4.5747143	4.3740689	4.5891008
ANKH	1.6392378	1.4500022	1.2806279	1.2247551	1.2852983	1.5285466	1.8123059	1.5285466	1.5285466	1.5285466	1.3814049	1.5708836
ANKLE2	4.6360124	4.3984981	4.6224688	4.5943095	4.2803359	4.163407	4.4567106	4.3217419	4.4966354	4.6218425	4.249116	4.5868072
ANKMY1	2.3967876	2.496508	2.5904947	2.4185884	2.3130881	2.6386603	2.8789089	2.764784	2.7943389	2.8356572	2.744523	2.6220675
ANKMY2	4.8649103	4.9570618	5.0884955	5.3233624	4.2770109	5.1741556	5.0346899	4.9650509	5.298509	5.0311074	5.404795	5.2835385
ANKRA2	4.3527834	4.4467228	4.3527834	4.5972464	3.7457908	4.8799892	4.4152388	4.6278232	5.205628	4.8982088	5.1470364	4.8982088
ANKRD1	3.3794427	7.3961354	3.1729398	3.6851719	4.1200397	2.937158	3.9967311	4.4803663	6.8203893	6.1840738	4.490509	7.9338371
ANKRD10	4.5101824	4.2936849	4.4337789	4.1784952	4.0347593	4.5031676	4.7141675	4.3264518	4.6026551	4.375041	4.966307	4.812792
ANKRD10-IT1	4.7116562	4.7797348	4.7925189	4.3891792	4.0347593	4.8054403	4.7916652	4.5423729	4.5897614	4.5828061	4.6743643	4.9687507
ANKRD11	4.4169933	4.5802684	4.343319	4.621306	4.4845656	5.2997064	5.6578244	5.5268739	4.3289334	4.3241524	4.1526579	4.6143639
ANKRD12	2.9928291	2.9184007	2.7536647	2.9466809	2.6646332	2.9861484	3.1058977	3.3722856	3.2099549	3.2019905	2.6282951	3.1273937
ANKRD17	5.3551517	5.5656664	5.5842308	5.7104558	5.504195	5.7033699	5.2835946	5.7346757	5.0802879	5.2194749	5.3425509	5.4063051
ANKRD2	3.2575073	3.1980694	3.0976553	2.8917582	2.6911935	2.5355649	2.8035881	2.6131128	2.7909817	2.8483867	3.0972075	2.8803457
ANKRD26	3.2342325	3.2118556	3.1264561	3.1291175	2.6151976	3.3231799	3.0913556	3.3199735	3.4036241	3.085364	3.5011957	3.40328
ANKRD27	5.7390046	5.8472084	5.823848	6.1566718	5.6833208	6.0941107	6.148573	6.1234492	6.1600831	6.3867618	6.1600831	6.1239325
ANKRD28	5.1954675	5.1202618	5.238249	4.7865697	4.8770874	5.1253691	5.2944497	5.1798526	4.8363401	4.8674889	5.6754129	5.1798526
ANKRD34C	1.4996268	1.4899787	1.4195241	1.4996268	1.9415438	1.7511713	1.7511713	1.6783581	1.7511713	1.5993708	1.7921963	1.7736307
ANKRD36	0.8433669	0.8433669	1.082068	0.7652632	1.4061153	1.1195889	1.310435	1.3519507	1.2458649	1.8039333	1.7921963	1.2458649
ANKRD36B	1.1384757	2.0217777	1.7130009	1.3699066	2.5392017	1.9855244	1.7921963	2.082624	1.4605758	1.5907024	2.0549668	1.5907024
ANKRD36BP2	0.9079907	0.9895514	0.7868688	0.9712193	1.16978	0.8250853	1.2230693	0.8744337	0.8920539	0.8920539	0.8920539	0.7739219
ANKRD40	4.4160375	4.451349	4.6475619	4.3679074	4.3495587	4.5090823	4.5654236	4.4576139	4.5654236	4.5090823	4.5654236	4.6835556
ANKRD46	4.1449356	4.1135594	4.2418617	4.3608765	4.1200397	5.2708742	5.4767718	4.9254561	4.9853707	4.6424964	4.6079991	4.2548378
ANKRD49	5.165161	5.2349336	5.0947667	5.1724995	4.9253641	5.0279899	5.4293314	5.2191135	5.7990135	5.5778252	5.3762311	5.3211015
ANKRD53	1.3060717	1.3005256	1.4563142	1.5926592	1.9415438	1.4052782	1.5285466	1.5285466	1.5285466	1.5285466	1.5285466	1.310435
ANKRD55	5.0689302	4.8936381	5.6941535	3.8595692	4.6659963	3.2819576	3.3496383	3.3201815	3.9774584	4.4301972	3.3496383	3.0567889
ANKRD6	1.4425144	1.7360092	1.7216353	1.2602621	1.5980041	3.6960785	3.1752646	3.5407659	1.6534519	1.6827009	2.1150358	1.8537942
ANKRD7	0.8543418	1.018432	0.9761722	1.0673934	1.16978	1.310435	1.1308967	1.310435	1.310435	1.310435	1.4697463	1.310435
ANKS1A	5.162034	5.0579615	5.162034	5.0562886	5.3358054	5.030154	4.9469938	5.0100174	4.6274886	4.3875837	5.6720749	4.9788497
ANKS1B	1.4896138	1.8254633	1.4523163	2.2726214	1.8002733	2.2145476	2.0549668	2.0549668	2.0549668	1.9922041	2.2417304	2.0174965
ANKZF1	4.2155355	3.9440598	4.0241067	4.2196216	4.2770109	4.4276134	4.4192892	4.3498925	4.3498925	4.3223454	4.3498925	4.2260108
ANO1	0.7339331	0.923985	0.8857515	0.9075977	1.16978	0.7891826	1.184159	0.9154587	0.9154587	0.9154587	0.9973953	0.9154587
ANO10	6.3871295	6.4336344	6.4311138	6.3197469	6.0528205	6.752567	6.7508943	6.5589042	6.7846163	6.6287249	6.6992113	6.5822607
ANO2	2.667476	2.7933616	2.7083004	2.85649	2.0869746	2.8534759	3.2602007	2.5780585	2.7909817	2.6392412	2.9421284	2.6392412
ANO3	1.4946718	1.5701984	1.8516715	1.3712058	1.6637297	1.4783058	1.5044633	1.4372808	1.4783058	1.4783058	1.4783058	1.4783058
ANP32A	6.2006839	6.0928093	6.1337776	6.0422083	5.7526264	6.171252	5.7122748	6.2052384	6.6827218	6.539125	6.5651168	6.5535429
ANP32A-IT1	0.9721085	1.0151991	0.8289203	0.8186346	1.5322785	1.1511237	1.3526176	1.0440766	1.1511237	1.310435	1.1511237	1.1100987
ANP32B	8.5784884	8.4651062	8.3255432	8.5017119	8.0927028	8.3661799	8.697119	8.6797009	8.8249883	8.8675517	8.867879	9.0270645
ANP32C	2.7949008	2.5699914	2.6440041	2.6187337	2.5392017	2.3304705	2.3304705	2.4041215	2.3109079	2.2123386	2.3714955	2.3535353
ANP32D	1.2628111	1.245275	1.2114164	1.245275	1.4061153	1.2361064	1.7140155	1.310435	1.310435	1.1894098	1.2864238	1.3339522
ANP32E	6.2593043	5.9790991	6.1143232	5.9499471	5.3040133	5.9274272	6.1524443	6.3545801	6.5755631	6.6838869	6.6691628	6.4419774
ANPEP	7.124205	6.7011293	7.2123	6.3159116	7.1737932	8.4853208	8.7453913	8.2041712	7.5154071	7.3968984	6.8198119	6.8207815
ANTXR1	3.4877855	3.0718041	3.3766504	3.136468	4.0347593	3.1209145	2.9942651	2.938991	2.8717506	2.9436709	2.9942651	3.1822851
ANXA1	9.6733249	9.7802414	9.7225786	9.5464009	9.6801601	9.7868423	9.5753283	9.9080591	9.6813622	9.702496	9.7814159	9.7647777
ANXA10	1.5156506	1.6591376	1.9518283	1.9456362	1.8002733	2.2422231	2.909002	2.6507199	1.870749	1.6059719	1.6819091	1.8350106
ANXA11	5.9292031	5.9449314	5.7634738	5.9616336	5.5822691	5.7217768	6.1873917	5.9296666	6.0780021	6.0228659	6.0224501	6.2079852
ANXA13	3.6877147	3.5987753	3.5466953	3.9352623	3.2674377	3.5608533	3.4774913	3.4364663	3.4596403	3.4774913	3.3180263	3.5198283
ANXA2	10.9159413	10.969635	10.9717306	10.9528855	10.7878437	10.9531932	10.9638676	11.0471048	10.9182896	10.9029318	10.9608084	11.0402895
ANXA2P1	3.7724679	3.4339924	3.5686176	3.3369995	2.2357762	3.4953522	3.4953522	3.6026658	3.3508199	3.4953522	3.4953522	3.6973567
ANXA2P2	9.2175921	9.3146908	9.2871091	9.1253598	8.9954467	9.3631148	9.3631148	9.4363742	9.1502028	9.3014306	9.3690773	9.479984
ANXA2P3	5.6911341	5.6875004	5.8445531	5.8636674	5.6549687	5.7728662	5.6689555	5.7953486	5.5787529	5.6831647	5.7728662	5.9219022
ANXA3	5.6567284	6.6002784	6.0895504	5.9585083	5.3358054	6.8596437	6.0897041	6.6543552	7.8333011	8.0445539	7.8890493	8.1172647
ANXA4	6.8709261	7.3238097	7.0627751	7.2382197	6.7867726	7.9967883	7.2421247	7.7795869	7.5901784	6.8676297	7.4780469	7.5472275
ANXA5	8.8027685	8.746085	8.8873513	8.8124119	8.6307644	9.2195251	8.8722063	9.3643251	9.2044803	8.9396455	9.1643425	9.0423761
ANXA6	7.7551773	7.9893222	7.942613	8.1425111	7.8033989	8.2959758	8.2076287	7.9175329	8.0834718	7.7548291	8.1594826	7.5277451
ANXA7	7.0866842	7.1722415	7.1452161	6.953727	6.7928094	7.473696	7.0705261	7.6073751	7.3533656	7.3886341	7.3743059	7.2713985
ANXA9	2.4376741	2.3320753	2.2609596	2.4141204	2.3130881	2.4746602	2.1948997	2.2489559	2.2479019	2.2729092	2.3065242	2.4303973
AOAH	2.7916346	2.9737721	2.6205883	2.810854	2.988391	2.8916989	3.0600537	2.7323876	3.0082723	3.0082723	3.0595257	3.0519399
AOC1	2.1026765	1.8911606	1.7101242	2.0947184	2.2357762	1.870749	2.2193846	1.8984062	1.8485524	1.737043	1.870749	2.0260566
AOC2	2.7274616	2.4619318	2.632149	2.4438506	2.3869294	2.6392412	2.7226031	2.6941238	2.3406923	2.6392412	2.3895988	2.6392412
AOC3	2.010739	2.3410298	2.2159729	1.968325	2.0869746	1.7115921	2.0549668	1.870749	1.870749	1.870749	1.870749	1.9541109
AOC4P	3.8760996	3.8967814	4.01194	4.0932179	4.1200397	4.2831323	4.1434385	4.3397497	4.3131564	4.259121	4.3209417	4.2831323
AOX1	4.4005722	4.0319547	4.5027475	4.6532699	3.6709432	3.6164172	3.356942	3.4133106	2.9082291	3.0672967	3.4063269	3.4518567
AP001062.7 /// C21orf2	3.1794989	3.1255092	3.1861001	3.216078	3.17349	3.3362494	3.4664197	3.3982033	3.5142635	3.510166	3.5414752	3.4532044
AP1AR	3.8818282	4.2444189	3.9374815	3.5013038	3.2674377	4.2269651	3.4968686	3.9892356	3.5995383	3.5414629	4.1625961	4.0818816
AP1B1	5.466351	5.3870706	5.3870706	5.3349355	5.2996336	6.3253994	6.4553766	6.1726227	5.7720159	5.9229903	6.0722692	5.839168
AP1G1	5.3256097	5.1113691	5.3250358	5.1843705	5.061198	5.7984728	5.9759708	5.9225408	5.7224935	5.7287305	5.6754129	5.47589
AP1G2	3.3334549	3.4966304	3.2549819	3.7083462	3.1810773	3.4216806	3.359589	3.2982074	3.6208972	3.4803844	3.5504882	3.5139768
AP1M2	3.2484992	3.1651112	3.2846361	3.2477815	2.9033197	2.9593122	2.7703149	2.8617755	2.880501	2.8703307	2.9810934	3.2835354
AP1S1	5.3189454	5.2186765	5.3583621	5.3215939	4.5832382	5.8717636	5.2209308	6.0266125	6.2131701	5.2644271	5.849148	5.545461
AP1S2	5.4704614	5.3657878	5.1883425	5.6502617	4.8607819	5.6249638	6.0565205	6.042998	5.6600124	5.5886806	5.4650279	5.270042
AP2A2	5.8416286	5.9034831	5.8376723	5.974047	5.8755692	6.0122106	6.1809467	5.7671125	5.974864	5.806425	6.015672	5.9266104
AP2B1	7.1055312	7.072119	7.069568	7.2383333	6.5681693	7.3146502	7.2626091	7.3679039	7.4657011	7.0081877	7.4561176	7.2941956
AP2M1	8.8274065	8.7980649	8.8228026	8.8870608	8.5289878	8.9000371	9.0130373	8.9441847	8.9497962	8.8839792	8.876403	8.8761111
AP2S1	8.4419051	8.4225858	8.401465	8.3813278	8.2496151	8.7643343	9.034303	8.918439	8.7617153	8.5957473	8.7287906	8.744964
AP3B1	5.4340552	5.3515563	5.5654518	5.591573	5.4250313	5.891599	5.5406037	5.7823483	5.5104302	5.7231171	5.5317349	5.81444
AP3B2	2.1506198	2.0916652	2.0916652	2.0349988	1.9415438	1.8193018	1.9195805	2.0549668	2.0035196	2.0035196	2.3403845	2.0035196
AP3D1	5.7848334	5.8276168	5.7773954	6.0875467	5.7136276	6.0240365	6.0804076	6.197296	5.9294904	5.9674659	5.9401966	6.0501206
AP3M2	4.4140805	4.2575688	4.7302213	4.5187054	3.9443033	4.8898721	5.2382533	4.8136888	4.574102	4.9469717	4.6374134	4.6068466
AP3S1	8.3411449	8.4387638	8.3974852	8.456157	8.2639105	8.4648745	8.3090971	8.5762839	8.2779811	8.0512012	8.2799996	8.2858506
AP4E1	1.7619904	1.6105719	1.7015468	1.7803945	1.8026367	1.6582054	1.4265579	1.6582054	1.5579604	1.6582054	1.5784729	1.8977486
AP4M1	4.99504	4.8511205	4.7962214	4.9189428	4.7217345	4.8982088	5.0783861	4.7394325	5.0850708	5.1425689	5.0232003	5.1703146
AP4S1	3.1503454	3.1077995	3.1627006	2.858136	2.8060691	3.3707382	3.4218598	3.3968268	3.7350938	3.9104448	3.6939959	3.6532968
AP5M1	5.6475817	5.7645339	5.6542715	5.163613	5.7111264	6.0837312	5.9399893	6.0171702	5.7483811	6.0171702	6.2010274	6.0435822
AP5S1	5.1258367	5.2020668	5.2521837	5.2020668	4.2006394	4.9661351	5.0979723	4.9853707	5.4008309	5.1108781	5.2866847	4.9234572
APAF1	3.7146083	3.4926795	3.6307721	3.5549389	3.4444532	4.3159435	3.7157038	4.2815508	3.8458654	3.9516332	3.6505186	3.814153
APBA1	2.8688283	2.907359	2.9714523	3.1324289	2.8414154	2.6752682	2.743075	2.787758	2.9687531	3.2529626	2.9506898	3.102036
APBA2	3.5226379	3.5387408	3.8465907	3.9705097	3.7247166	5.148458	5.2732947	4.7535973	4.8569335	5.099562	5.1396822	5.1485959
APBA3	4.2202556	4.4438478	4.5315663	4.6114547	4.6471684	4.3847213	4.5229556	4.3225239	4.5400107	4.6654726	4.8309467	4.6318529
APBB1	3.7910099	3.9569702	3.5679101	4.0608594	4.0347593	3.9035219	4.1305646	3.9035219	3.9035219	3.8185446	3.9035219	3.8435444
APBB1IP	2.141046	1.9711259	2.4846872	2.3172131	1.8002733	1.9825129	1.9812658	1.6816481	1.7800726	1.7120645	2.0933733	1.8764271
APBB2	4.4150957	4.3655779	4.1819508	4.1839434	4.2932383	5.288066	4.6479678	4.9604969	5.0006494	5.0881961	4.9492052	5.0081801
APC	3.3795043	3.3961642	3.2484329	3.3242252	3.157708	3.4391762	3.5319739	3.4844334	3.3230645	3.315563	3.3339662	3.339431
APC2	2.3917541	2.3302535	2.3805691	2.2951266	2.3914796	2.4441725	2.3019328	2.5408365	2.352819	2.4325936	2.4878596	2.5064919
APCS	2.011333	1.9740082	2.2840452	1.9167934	1.9415438	2.2417304	2.2172045	2.2417304	2.2417304	2.2417304	2.2417304	2.5419376
APEH	5.860771	5.668524	5.5219019	5.5753332	5.6833208	6.135878	6.1890905	6.06958	6.087798	6.1888103	6.0137151	5.9891483
APEX1	8.3646874	8.2806258	8.1859557	8.2439186	8.0627834	8.4049834	8.3816913	8.4985258	8.8510854	8.7638767	8.6114497	8.7200837
APEX2	4.8464134	4.981891	4.8272178	4.9347217	4.9720776	5.1994208	5.5924146	5.3241459	5.7295085	5.8665653	5.3970376	5.30174
APH1A	6.3284946	6.3907566	6.359526	6.1147733	6.0086889	6.9286073	6.581861	6.9021562	7.052629	6.9885003	7.1693951	6.7233446
APH1B	5.1973115	5.4176491	5.2663165	5.3725508	5.0173259	5.7728662	5.5472922	5.4814681	5.8909512	5.5244569	5.9615394	5.6812336
API5	4.941479	5.0025558	4.8576817	4.8947413	4.5579847	5.1093996	4.7664771	5.185265	5.0899916	5.1757885	5.0294508	4.8818803
APIP	5.5920747	5.5567679	5.1722987	5.1316051	4.5476116	5.5895131	5.7690919	5.7565324	5.9423889	5.9299094	5.6426417	6.0096748
APLNR	3.2033293	3.2033293	3.3374388	3.2033293	3.2674377	3.0955805	2.8288486	2.9116074	3.0955805	2.8099343	3.0955805	3.317924
APLP1	3.966011	4.2290663	4.2766794	4.4931125	4.2770109	4.3541241	4.3699659	3.8692108	4.0882474	3.4638239	3.7843207	3.4717
APLP2	8.1240738	8.2945445	8.2417649	8.2898215	8.05637	9.0509916	8.6895117	8.857288	8.2244938	8.2131274	8.1911282	8.5555919
APMAP	8.1130247	8.2173513	8.2783508	8.2637963	8.2497611	8.5016366	8.5986819	8.4377097	8.5127349	8.5485804	8.5127349	8.4245504
APOA1	2.6029531	2.4657949	2.4053669	2.5202158	2.4630656	2.2341177	2.0720232	2.20213	2.218452	2.1680009	2.4067284	2.3430503
APOA2	1.5629344	1.6215562	1.4879847	1.5629344	1.9497529	1.6297631	1.6580499	1.6687927	1.5059363	1.6297631	1.5526714	1.6920825
APOA4	3.2008846	3.0317821	3.3591294	3.3591294	3.2674377	3.5682371	3.7639739	3.5995383	3.5995383	3.6816707	3.7183091	3.5995383
APOB	1.6833962	1.5727619	1.5134555	1.3665915	1.6637297	1.9616973	1.9616973	1.9616973	1.9616973	1.6762644	1.9616973	1.838105
APOBEC1	1.6239308	1.5117152	1.8350741	1.6135478	1.6637297	1.7048221	1.7048221	1.7048221	1.5753005	1.7048221	1.7048221	1.822954
APOBEC2	2.9006892	2.692424	2.8898169	3.0703262	2.988391	2.7670985	2.3827167	2.7670985	2.7902724	2.6411218	2.6722068	2.7909817
APOBEC3B	4.7504706	4.415652	4.2454098	3.1584596	2.6911935	3.5526887	4.4070156	4.737628	4.335396	3.7361327	4.6235452	4.1203235
APOBEC3C	4.5538022	5.1331954	5.0585788	4.6104364	2.6911935	4.8802273	4.5940986	4.4560249	4.2666828	3.5741579	4.8220623	3.7643368
APOBEC3F	2.1850046	2.4685324	2.5318196	2.8061931	2.3869294	2.8835104	3.1392113	3.0255502	2.9317012	2.6392412	2.9317012	2.8256154
APOBEC3G	3.1543865	3.2665377	3.2294414	3.2242576	2.8242124	2.9723115	3.2782306	3.3001483	2.9955078	3.1362062	3.1697997	3.4658505
APOBR	3.3799132	3.3220222	3.3565765	3.3220222	2.988391	3.2881911	3.1499088	3.2180119	3.3651537	3.2881911	3.419655	3.5173424
APOC1	3.9675276	3.9951867	4.0330021	4.0863678	3.7905338	3.8232064	3.7636402	3.7341704	3.9378281	3.9509049	3.9328901	3.9582362
APOC3	1.8974981	1.7297316	1.7310782	1.5750495	2.0869746	1.7481366	1.7904735	1.9528646	1.5285466	1.7904735	1.8242345	1.8952203
APOD	4.575583	4.32788	4.5591021	3.9668852	4.2770109	3.5440935	3.2160863	3.5907898	4.5653598	3.3831683	4.3498925	4.4142145
APOE	3.4740357	3.4834956	3.5644645	3.5993056	3.4947974	3.8072127	3.7487424	3.4864575	3.6157145	3.4983932	3.68803	3.6235536
APOF	0.9245104	1.000037	1.0995272	1.000037	1.16978	1.1271125	1.1271125	1.1511237	1.1271125	1.1271125	1.1271125	1.009903
APOH	2.6105675	2.3450377	2.3389131	2.2572184	2.8414154	1.8023022	1.7584219	1.7761446	1.6252172	1.7761446	1.7499871	2.0549668
APOL1	4.5136524	4.9372828	4.5348867	4.5136543	3.9443033	5.1227596	5.3050328	4.7886708	4.7007284	4.3973569	5.2271377	4.9788497
APOL2	4.0702391	4.5420668	4.1347729	4.3478387	4.2347992	4.3386014	4.4338764	4.4521229	4.3775756	4.311497	4.5693804	4.4384243
APOL3	5.3449409	5.7393404	5.3095321	5.2005657	4.5476116	4.9457953	4.2363423	4.7156806	4.4428889	3.9389516	5.7990135	5.1626938
APOL5	3.0079791	2.9025456	2.903526	2.834067	2.3869294	2.8548103	2.9584866	2.8020298	2.9584866	2.9584866	2.9584866	3.2095722
APOL6	2.8940854	3.1796734	3.180584	2.8695755	2.6911935	3.7783591	3.5085764	3.8531941	3.4774913	3.0452144	3.6583023	3.8210356
APOLD1	5.9545509	5.4437766	5.5939727	5.1508026	5.5356367	5.6754129	5.1756988	5.6933785	3.6443662	4.1897202	3.2389907	3.7292241
APOM	3.6651361	3.5067975	3.502195	3.4993508	3.1929871	3.4864218	3.505849	3.4864218	3.4479789	3.4708792	3.473343	3.8388481
APOO	5.706673	5.9584111	5.6793806	5.7791693	5.2996336	5.5820098	5.5009546	5.8319498	6.0796308	6.1394217	5.967067	5.8857645
APOOL	4.45898	4.4661202	4.386072	4.4186481	4.1114276	4.6509373	4.4235407	4.4820336	4.5731744	4.5768268	4.4953979	4.6841689
APP	7.3811419	7.6225012	7.3470214	7.0757356	6.9270235	7.8352567	7.2674104	7.6037696	7.7182066	7.449262	7.6278367	7.7131273
APPBP2	4.0278143	4.0955431	4.182762	4.1578495	3.6909779	4.157561	3.939498	4.169209	4.3563462	4.1550394	4.4543968	4.188726
APPL1	4.2282298	4.0610443	3.9135659	3.569401	3.3975832	4.6662701	4.885015	4.6983777	4.5860401	4.4039035	4.7077924	4.8597858
APPL2	4.6843952	4.0902038	4.5712521	4.8252292	4.4186393	3.9035219	3.9316508	3.9316508	4.1246399	4.6949229	3.0099583	4.1184144
APRT	6.9578009	7.1065707	6.875765	6.5094138	6.9313905	7.4410678	7.7827385	7.353312	6.7840188	7.1834539	7.2748069	7.0846138
APTX	5.2795023	5.1335341	5.2242544	5.270629	4.9253641	5.0782723	5.7112591	5.3578444	5.4393385	5.6755457	5.5656981	5.1149212
AQP1	2.3826184	2.1862704	2.4775899	2.4643069	2.1613754	2.2029812	2.1945521	2.2392697	3.3026259	2.341214	2.3886477	2.8110443
AQP2	4.8764811	4.8764811	4.9824129	4.8259013	4.827139	5.0731429	4.9457953	4.8201064	4.8112703	4.8276634	5.0238893	5.1626938
AQP3	2.9711824	2.8946913	3.0702999	2.8734207	3.0228677	2.9365098	2.8764155	2.8667662	3.0644744	2.9349747	3.2105066	3.2531162
AQP4	1.2501512	1.1402546	1.3263207	1.1780141	1.2945609	1.3162504	1.2785526	1.2234681	1.2328171	1.2213066	1.2898166	1.3816343
AQP5	2.6196219	2.5275296	2.6079115	2.6617695	2.5392017	2.9437022	2.8389554	2.9437022	2.9437022	2.9437022	3.0082723	3.1788219
AQP6	3.9755915	3.9586768	3.801818	3.9546944	3.5542154	3.5097068	3.4776764	3.5480793	3.6092737	3.5801333	3.5681277	3.5867666
AQP8	2.5677719	2.3854404	2.4973424	2.3743972	2.2357762	2.4897671	2.4748551	2.2154523	2.3803782	2.3803782	2.3290545	2.3803782
AQP9	3.2266283	3.0151124	3.2472785	3.0042708	3.1307708	2.8048195	2.5282111	2.7909817	2.7909817	2.7909817	2.7909817	3.4579089
AQR	4.168066	4.3863846	4.1483357	3.9889406	4.3497587	4.2879944	4.4222297	4.3390217	3.7484631	4.4448038	4.3569382	4.3644535
AR	3.7181609	4.0425058	3.6880473	4.1904528	3.6254053	3.2165906	3.1749886	2.9580533	2.5851788	2.6241781	2.8230361	3.2346757
ARAF	6.0303863	6.0022544	5.9385863	5.8894181	6.1575817	6.0504817	6.3819391	6.1947289	6.6135316	6.4296667	6.6350497	6.5281148
ARAP1	4.4420137	4.7490936	4.4534616	4.5619763	4.3501324	5.0496542	5.08133	5.0683502	4.9371333	4.7788198	5.0058827	4.6839326
ARAP3	6.6240648	6.7075867	6.2315958	6.4197457	6.2925355	7.4102769	7.6819933	7.0645298	7.1215188	7.0387728	7.1215188	7.0263961
ARC	2.2504035	2.4013517	2.4613886	2.494836	2.0869746	2.2417304	2.2417304	2.44148	2.2417304	2.5320936	2.2417304	2.1812475
ARCN1	7.9165499	7.8336003	7.9674693	8.0323189	7.7373259	8.3791926	8.3648786	8.3326309	8.2219487	8.2743884	8.2679504	8.0612671
AREG	1.4795168	1.4023022	1.6332099	1.4083546	1.3510293	1.1450392	1.2307793	1.1185259	0.9716087	1.1609401	1.1185259	1.1982164
AREL1	5.7526279	5.5953297	5.4601761	5.7228842	5.504195	5.8782351	6.3308463	5.8782351	5.8782351	6.2607248	5.6586651	5.5966799
ARF3	7.1616338	7.2043954	7.2295705	7.3156514	7.2712015	7.4378066	7.1575474	7.2448858	7.5421602	7.41402	7.2863148	7.1085586
ARF4	8.8111474	8.9548099	9.0074395	8.903193	8.8952802	9.3200011	8.9805623	9.3894878	9.1546456	9.1681499	9.0279144	8.9678019
ARF5	6.6298904	6.7663603	6.6509391	6.6740125	6.6349797	6.9030039	7.1052039	6.7467352	6.9556728	6.9452067	6.9030039	6.820652
ARF6	6.2385435	6.6768213	6.5912035	6.4532127	6.5200255	6.8524134	6.6561811	7.0802434	6.881905	7.1031804	6.9598675	6.7451331
ARFGAP1	5.0936317	5.0549151	5.2721316	5.5517254	5.1037753	5.3777662	6.1578517	5.2690715	5.4008309	5.5140993	5.3679273	5.2515485
ARFGAP2	6.0020336	5.9126091	5.9397128	5.9736886	5.7914655	5.8567912	6.4256417	5.9322359	6.4220775	6.4154564	6.2456403	6.1642346
ARFGAP3	6.6036029	6.6243536	6.7852738	6.7396088	6.0743902	6.5346042	6.0544656	6.1605631	6.5663558	6.6067064	6.6392987	6.7113826
ARFGEF1	5.6905864	5.7330224	5.6704658	5.7884862	5.5550877	5.8776272	5.7939572	5.8513923	5.8452116	6.0263755	5.8255141	5.7458899
ARFGEF2	4.4369071	4.4763035	4.2564971	4.3205361	3.9664821	4.8484893	4.4651615	4.855839	4.3811216	4.4022308	4.4365102	4.7012762
ARFIP1	4.5628954	4.6589173	4.7806464	4.7723232	4.2810643	5.2361162	4.4093814	5.1719162	5.017107	4.9695611	4.780615	5.007262
ARFIP2	6.3250619	6.2796103	6.1953657	6.5963184	6.2740122	6.5317606	6.82402	6.5207367	6.5387723	6.3483098	6.4184311	6.4545755
ARFRP1	5.0368791	5.2124382	5.1786755	5.2162704	5.0883605	5.2778457	5.1974645	5.1285725	5.3229605	5.2151083	5.3718302	5.2042038
ARG1	1.6326344	1.368181	1.5071807	1.6326344	2.0869746	1.7892693	1.870749	1.7114377	1.870749	2.0386198	2.0446861	1.9182774
ARG2	4.1361593	4.4003541	4.1370379	4.255034	3.6058705	4.7785518	4.5946081	4.9731461	4.5442373	4.6229818	4.8391194	4.767049
ARGLU1	6.7487577	6.6880345	6.5783179	6.4815717	6.7057929	7.1997948	7.3854168	7.0385822	7.2681301	7.4579554	7.3826778	7.4053112
ARHGAP1	5.1535079	5.0508876	5.2949541	5.2175776	4.9866733	5.3534699	5.0143379	5.331973	5.2416843	5.3064706	5.2024439	5.2583641
ARHGAP10	4.9781766	4.8593782	4.903031	4.889832	5.0173259	4.595913	5.3454232	4.8201064	5.2919222	5.5009515	5.0765111	5.0285401
ARHGAP11A	2.1339868	1.968216	1.5781697	1.8652892	1.6637297	1.752284	2.5110389	2.6814519	2.7287453	3.6009128	2.5355649	2.3488013
ARHGAP12	3.6601026	4.0160487	4.250823	3.6575795	3.1307708	4.1791671	3.1399963	4.2666828	3.698569	3.9035219	4.1791671	3.7630135
ARHGAP17	7.0577149	7.0844151	6.9948495	7.0313004	6.8503321	7.175268	7.2047772	7.2597299	7.6366713	7.4579554	7.6985897	7.4465861
ARHGAP19	3.5767897	3.605209	3.1307124	3.2441905	3.1811316	3.8487011	4.286162	4.144557	4.2918304	4.5961015	3.9825668	3.8416216
ARHGAP22	5.7098123	5.8460016	5.4434945	5.3238537	5.6549687	5.3762311	5.3061007	5.2191729	5.4008309	5.1970003	5.7191054	5.626941
ARHGAP24	4.8516344	4.7352367	4.6727045	4.2936849	3.8481515	5.4871515	5.8822837	5.4952386	5.5268739	5.5346104	5.2471347	5.3368559
ARHGAP25	3.6326472	3.7062021	3.7382655	3.4477473	3.325755	3.1793507	2.9955039	2.6847996	3.295973	3.1765547	4.015682	3.8215277
ARHGAP26	2.6929062	2.7559894	2.6325067	2.5871848	2.605757	2.5199936	2.4772655	2.3736604	2.494001	2.4521892	2.6369397	2.6971485
ARHGAP28	2.2087489	1.9175568	2.1451429	1.9588887	1.8840274	2.6371201	2.0788504	2.3426854	1.7942082	2.02783	2.0993629	1.9324257
ARHGAP29	9.2017102	9.2982009	9.2789568	8.9831801	9.0644373	9.3605902	8.8720951	8.9419866	8.9129373	9.043634	9.3592381	9.2405486
ARHGAP32	2.2566378	2.2789541	2.067084	2.4800466	2.0936014	2.0544718	2.0301463	2.1211132	2.0544718	2.0981589	2.0169634	2.1211132
ARHGAP33	3.9151925	3.859176	4.0100894	4.0748152	3.5592131	3.6460918	3.5597174	3.5068338	3.9390796	3.7137009	3.8583309	3.8954733
ARHGAP35	3.5374663	3.584752	3.4765392	3.7085677	3.6595503	3.3456781	3.0943514	3.5216741	3.6347452	3.7847822	3.7431191	3.63613
ARHGAP4	3.3909815	3.3909815	3.3909815	3.3909815	3.9443033	3.7815688	3.9665185	3.8773901	4.4856888	4.063242	4.2666828	4.0039123
ARHGAP44	3.0958004	3.0031819	3.14133	2.9713622	2.6832735	2.9603578	3.0611048	2.9642432	2.7523293	2.8993047	2.9552027	2.9664635
ARHGAP5	4.5064923	4.3942507	4.5704178	4.4581762	3.2674377	4.8586334	5.2421018	4.9457953	4.2474702	4.1412078	3.9428714	3.8972384
ARHGAP6	2.0093444	1.9506316	2.0517516	2.2037902	1.8002733	1.8117393	1.7252953	1.9885054	1.7156516	1.3475738	1.6162395	1.8110342
ARHGDIA	6.6203106	6.6870605	6.5750722	6.8234804	7.2198168	6.8217572	6.2610892	6.8978779	6.9202844	7.30323	6.7712535	6.8475296
ARHGDIB	9.2386292	9.1340727	8.9995076	9.1808099	9.1430939	9.6156943	9.4889122	9.7018075	9.5917366	9.693766	9.6504723	9.6504723
ARHGDIG	3.2448035	3.5125957	3.4900232	3.1014254	2.988391	4.1252789	4.3699659	3.4334192	2.6757133	3.404215	3.1080894	3.356048
ARHGEF10	3.7326387	3.872025	3.7821883	3.8797192	3.9963065	3.8072477	3.8515262	3.5414205	3.8515262	4.0250427	3.9479769	4.0119943
ARHGEF10L	3.5224632	3.3471711	3.6192798	3.4124887	3.1307708	3.7129719	3.9065787	3.6514403	3.145649	3.481054	3.6272298	3.4465375
ARHGEF11	4.0039461	4.0686781	4.074964	4.4347062	3.582765	4.1784842	3.9437228	4.3198591	3.9912513	4.049957	3.9737502	4.0350341
ARHGEF12	3.7280745	3.8078036	3.6845736	3.6105019	3.6652611	4.0761519	4.0947519	4.115992	4.0593354	4.0804743	4.0580308	4.0267778
ARHGEF15	4.5122513	4.535844	4.5365726	4.5032203	4.5862005	4.9123982	5.0169653	4.756692	4.735796	4.6541005	4.9167805	4.5247372
ARHGEF16	4.0255191	3.7744836	4.0351368	3.8940593	3.2674377	3.8963558	3.9488853	3.8127215	3.5995383	3.7029205	3.8963558	3.9422493
ARHGEF17	5.0452442	5.2463732	5.4248447	5.6899733	5.1451319	5.4193482	5.2696416	5.1059869	5.1800534	5.485945	5.5357866	5.3729901
ARHGEF18	5.9859135	6.0070176	5.9370015	6.1129179	5.8920659	6.249933	6.6097937	6.2216704	6.2116841	6.1798282	6.168521	5.8675596
ARHGEF2	5.9271588	6.0030969	5.9887538	5.943955	5.8249805	6.4738284	5.3178225	5.9630835	5.9414672	5.799864	6.4326174	6.1315819
ARHGEF26	1.2592808	1.2747753	1.3393007	1.326741	1.5322785	1.8073882	1.5515453	1.4651859	1.3772108	1.4130012	1.1271125	1.4125663
ARHGEF28	5.5728297	5.518819	5.6542715	5.5270789	5.4720528	5.358902	4.4409247	4.9853707	4.9738117	5.1445807	5.966077	5.7321227
ARHGEF3	4.1178841	4.7191949	4.8259013	3.7668666	4.1200397	5.9218132	6.1631372	6.4087605	4.7698	3.9224159	5.0238893	4.5300569
ARHGEF38	3.2846115	2.9151613	3.035296	3.0578601	2.6911935	3.2451202	3.2451202	3.2147963	3.2451202	3.1231626	3.2451202	3.5302381
ARHGEF4	2.6596467	2.6958425	2.9499062	2.9022931	2.5392017	2.5355649	2.4631091	2.4041215	2.3102068	2.4597856	2.6229391	2.6819242
ARHGEF40	4.0887744	4.3675228	4.3413776	4.3584729	3.5236279	4.3293316	4.2050734	4.1886249	4.7243597	4.7915343	4.3622086	3.5752286
ARHGEF5	3.4935615	3.3883046	3.38434	3.6935614	3.5207393	3.9035219	3.6973567	3.6973567	3.6973567	3.6076938	3.6796155	3.9967311
ARHGEF6	3.7703209	4.1788958	3.8613816	3.7053209	3.5207393	3.9328372	3.4358097	3.6973567	3.5995383	3.2524871	3.8461739	3.5995383
ARHGEF7	6.1990678	6.2030241	6.4588026	6.3451576	5.9926143	6.7777136	5.9817613	6.5295477	6.0230993	6.0301388	6.5528227	6.2286664
ARHGEF9	3.1265092	3.2040708	3.430938	3.6768722	2.5385958	3.0437508	3.4073121	2.8673729	3.6050774	3.4393206	3.1919925	3.0120202
ARID1A	5.0455358	5.0681495	4.9505694	5.2194715	5.2065468	5.2700804	5.6129147	5.3712472	5.3443513	5.405118	5.1696716	5.0245105
ARID3A	3.7411791	4.1008615	4.046308	3.7879695	4.3495587	3.9939254	3.5995383	3.9541222	3.2451202	3.3172103	3.5015075	3.5995383
ARID3B	3.7668666	3.7131571	3.7668666	3.7668666	3.6367644	4.3798992	4.405021	4.4475799	3.7556618	3.9151963	4.0363376	3.9119805
ARID4A	4.2179712	4.3711442	3.8586423	4.0030481	3.5207393	4.3903661	4.0964403	4.0964403	4.3144955	3.9993927	3.8521711	4.0908835
ARID4B	4.1612351	4.1389533	4.0324018	4.1458119	4.1333499	4.239761	4.5200434	4.1796676	4.1163339	4.1796676	4.1790073	4.1202106
ARID5A	3.9407545	4.2465204	4.0100291	4.0100291	3.7457908	3.8909794	5.1208233	4.5720259	4.1897202	4.1897202	4.1787951	3.8857366
ARID5B	6.1417836	6.0082166	5.6326096	6.4554335	5.185336	4.8730246	4.7334618	4.7841625	5.2542814	4.8054403	5.2849387	5.3567368
ARIH1	5.2969957	5.4394343	5.3796453	5.5426789	5.0406512	5.9061824	5.6757012	5.8523846	5.4891976	5.5632723	5.2190665	5.4198231
ARIH2	4.5753653	4.7005066	4.5676733	4.6667701	4.2528946	4.5888315	4.5067331	4.601008	4.4971257	4.572141	4.5966411	4.5099345
ARL1	5.6563157	5.7269658	5.6750376	5.727851	5.3315402	5.9528811	5.664078	5.8500731	5.8816304	5.7932663	5.6944486	5.7409819
ARL14	0.7655746	0.6893287	0.6603845	0.6893287	1.2852983	1.0417347	0.9496834	0.8663215	0.9496834	0.9496834	0.9496834	0.9704911
ARL15	1.7940728	1.4183803	1.6725469	1.4373027	1.2852983	1.7021579	1.5088298	1.7021579	1.8614692	1.6584903	1.9202695	1.7021579
ARL2	6.4449438	6.546041	6.2089039	6.1444446	6.0309235	6.5516826	6.6273902	6.4057783	6.5736257	6.5921719	6.5873204	6.6855402
ARL2BP	6.8876861	7.0376846	6.9497661	6.9797103	7.0486135	7.1966318	6.6137794	7.2339972	7.2670235	7.1638151	7.4283483	7.223568
ARL3	4.2573439	4.1420429	4.0918558	4.3207023	4.1730811	4.3567383	4.7015983	4.420264	4.6176836	4.8693246	4.7290516	4.5618943
ARL4A	5.4710716	5.8515797	5.6275785	5.5656664	5.4391782	5.8637489	6.0897041	5.1915905	5.5799262	5.2877443	5.7120737	5.4595876
ARL4C	3.7122993	3.5894447	4.0478822	3.801183	3.0038231	4.5612344	3.3310014	3.9137856	2.8288861	2.5945477	3.3177917	3.3421756
ARL4D	2.9386876	2.9707837	3.2205871	3.0827729	2.7311415	3.1219464	3.0847184	3.0222859	3.1682244	3.0689154	3.1307168	3.2821971
ARL6IP1	8.2942111	8.1298471	7.8621281	7.9307598	7.5498741	8.0331321	7.882926	8.2597802	8.6667262	8.7360347	8.5801383	8.6340936
ARL6IP4	6.7912003	6.804306	6.6502429	6.7396397	6.5344366	6.651913	7.1889099	6.8803024	7.3330565	7.3531723	7.3251238	6.857684
ARL6IP5	8.0737912	8.2096566	8.1517443	8.0250948	8.0770312	8.3056691	7.898554	8.4058854	8.2065493	8.015906	8.2696978	8.2608656
ARL8B	7.3861894	7.5412336	7.4237201	7.4680849	7.2325324	8.0612671	8.4456506	8.3097746	7.9915274	8.0542854	7.6179797	7.8013531
ARMC1	6.3834501	6.4381016	6.1889394	6.1582667	6.2925355	6.2989777	6.2600561	6.3865619	6.3545684	6.5640427	6.2052495	6.4494202
ARMC4	4.1732485	4.2190795	4.1847062	4.1732485	4.1200397	4.2235693	4.0964403	4.0496979	3.9504516	4.0598406	4.0598406	4.2191519
ARMC6	4.4259054	4.3223315	4.0928652	4.3299472	4.4845656	4.6321961	5.3446583	4.9342012	5.166239	5.1920608	5.1569285	4.6824132
ARMC7	3.6334507	3.6056234	3.7866148	3.8884986	3.7457908	4.4880106	4.834625	4.4413316	4.6584236	4.3876308	4.6785606	4.2652988
ARMC8	3.5605335	3.4434249	3.3757241	3.6636062	3.3744069	3.337313	3.6221752	3.5582813	3.7372193	3.7772017	3.4177815	3.6248192
ARMC9	2.8476703	2.8061047	2.9291872	2.6745386	2.1614127	3.8748895	3.9368878	3.4960861	3.4080175	3.4437796	3.0789009	2.9671269
ARMCX1	6.0443502	6.02866	5.9274815	5.7908313	5.5664078	6.7235197	6.2763028	6.7602092	6.2554504	5.8689014	5.8533811	6.3219863
ARMCX2	6.9757595	7.5269748	7.5059337	7.5010152	6.8123264	8.1827644	7.6027306	8.1327678	8.5162556	7.7636845	8.1388288	8.0290985
ARMCX3	6.3586136	6.6755888	6.4191417	6.6565166	6.255248	7.0281509	7.2203073	7.0844605	7.068763	6.6006869	6.3797721	6.4977867
ARMCX4	2.3126887	2.412898	2.3768083	2.7366468	2.0869746	2.0549668	1.6348426	1.8972191	2.2417304	2.2417304	2.0549668	2.4249798
ARMCX5	4.3704862	4.4673187	4.2228741	4.0833059	3.7457908	4.5654236	4.6848646	4.6844311	5.1019246	4.9128508	4.2287925	4.4771399
ARMCX6	5.2310766	5.282977	5.232121	5.2362433	5.5038339	5.5489557	5.5551104	5.5063818	5.6647414	5.3776946	5.4274057	5.3907594
ARNT	3.6104205	3.7275357	3.8550359	3.9077439	3.3628706	3.6989475	3.2021909	3.6630945	3.7573863	3.992202	3.6630446	3.9060092
ARNT2	1.7893906	1.8477011	1.8477011	1.9489968	1.9415438	1.5547042	1.9432876	1.7080653	1.8212406	1.6584903	2.0364655	1.766358
ARNTL	4.6472612	4.6954243	4.7494837	4.8937575	4.3110166	4.216219	4.1488482	4.1554745	4.6960319	4.5093221	4.3069128	4.2936492
ARNTL2	5.1843705	5.3892188	5.2194598	5.1408866	4.6659963	5.0476891	4.6469011	5.3261737	5.4742511	5.8549101	5.3257362	5.6420446
ARPC1A	8.34013	8.2700125	8.2751355	8.3134383	8.120946	9.0946051	8.7971496	9.0446249	8.849798	8.6565475	8.6871631	8.7112067
ARPC1B	8.3085054	8.3488852	8.2398073	8.3058196	7.8910948	9.0208692	8.9727954	8.8997024	8.7096041	8.3398751	8.7204837	8.4787935
ARPC2	8.6347762	8.6987069	8.7849926	8.5843549	8.4202714	9.003961	9.0196891	9.0172956	8.869526	9.0066342	8.9244084	8.8082577
ARPC3	8.0379872	8.1612074	8.1862227	7.8865193	7.9031987	8.5065145	8.3038845	8.4028537	8.1970123	8.2290678	8.3065328	8.2080995
ARPC4	6.4230885	6.7150659	6.6766778	6.5920697	6.571657	7.0625975	7.2383152	6.9920382	7.1208228	7.0511781	7.2332376	6.5968544
ARPC5	8.8418489	8.9704748	9.0269702	9.0394295	8.8529558	9.5334653	9.3061398	9.539942	9.2355835	9.3061398	9.2115821	9.1597218
ARPC5L	7.4228551	7.3274383	7.3475086	7.3094935	7.3783956	7.7948064	8.3158943	8.1083303	8.0165141	8.0262759	8.0057392	7.9057933
ARPIN	3.2309569	3.2565195	3.0994878	3.154269	3.5207393	3.6641211	3.2871224	3.183523	3.9715403	3.9085111	3.6641211	3.847497
ARPP19	6.3934405	6.6083257	6.5519356	6.3480464	5.8718857	6.9841361	6.3295975	6.9182261	6.6598788	6.7273531	6.5416004	6.601164
ARPP21	1.2760617	0.9422427	1.5669606	1.2760617	1.6637297	1.3650868	1.5700761	1.4394154	1.3421273	1.4394154	1.5285466	1.4394154
ARR3	4.2474713	4.1567754	4.1109443	3.9495646	3.7457908	3.7434482	3.4734965	3.7434482	3.7417454	3.7434482	3.5995383	4.0099558
ARRB1	5.8502462	5.7105335	5.9203154	5.6326343	5.6509442	6.552212	5.8518217	6.0520576	5.7148697	5.2654714	6.5108778	5.5457174
ARRB2	4.5962148	4.5959261	4.4925779	4.7906933	4.4845656	4.5031676	4.6303243	4.6631158	4.6787311	4.7481278	4.7297863	5.0192663
ARSA	4.9360383	5.2945316	4.703491	5.2235103	4.827139	4.7738431	4.7831577	4.6088198	5.4608128	5.3227953	5.4594934	5.0864005
ARSB	2.911435	2.8360717	3.0317821	2.864501	2.988391	3.3713216	3.4517097	3.3651537	3.3199857	3.252824	2.9488404	3.1295888
ARSD	3.3415959	3.456655	3.5577048	3.6011377	3.1810773	3.0738168	3.1327825	3.1327825	3.3452311	3.183111	3.6340258	3.0971839
ARSE	2.7903573	3.0097803	3.0478623	2.6361241	2.8414154	2.4597856	2.4859431	2.4597856	2.4597856	2.4597856	2.5834437	2.3536998
ARSF	3.5213939	3.6765119	3.6361829	3.5661399	3.2674377	3.7440569	3.7440569	3.6699982	3.8684103	3.7440569	3.678911	4.0422311
ARSJ	6.2578648	6.2602109	6.5753467	6.3361409	5.7914655	6.0820013	5.1394932	6.1954945	5.6369448	5.6914546	6.0450264	6.3040398
ART1	3.4009703	3.3257434	3.0444533	2.9548487	3.8481515	3.4774913	3.4774913	3.4774913	3.4774913	3.4911344	3.5544539	3.7775598
ART3	1.3537047	1.2111658	1.3473801	1.3775411	1.5322785	1.2232285	1.0982644	1.2179678	1.1822035	1.2232285	1.2232285	1.4113372
ART4	2.9441847	2.7775222	2.6176045	3.1927588	2.0869746	2.4041215	3.623983	2.7968828	5.7936778	5.1718581	4.2774294	4.3421509
ARTN	3.2604118	3.3078205	3.3272629	3.3202001	3.1168116	3.5432145	3.7629735	3.4856734	3.4500949	3.5494304	3.4974888	3.705507
ARVCF	5.0472936	5.1216072	5.0889008	5.3190636	5.0636357	4.8641489	4.9575283	4.9020491	5.0579473	5.0385274	5.521147	5.1028961
ASAH1	4.5870653	4.7516461	4.8906091	4.4590751	4.8497938	4.9345247	4.9539728	4.9151251	4.6733844	4.2946247	4.4313781	4.5023671
ASAP1	7.1104352	7.1785404	6.9389695	7.252636	7.4461455	6.9953223	6.5967425	6.7739841	6.7078325	6.3849482	6.715801	6.7532654
ASAP1-IT1	2.836933	2.2608711	2.5791479	2.3315	3.1307708	2.2417304	1.9323816	2.1461486	2.0824191	1.9083704	2.1640095	2.366014
ASAP2	6.4742648	6.3551268	6.5100698	6.4364996	6.3108239	7.0398741	7.1566105	7.0925	6.9833846	6.7153718	6.910982	6.9286073
ASAP3	4.503649	4.2608133	4.2204787	4.3065849	4.060665	4.6181161	4.3465913	4.1595161	4.6434126	4.1156326	4.350276	4.5768444
ASB1	3.4084823	3.4243184	3.5297018	3.5933245	2.7559406	3.6870103	3.8516829	3.5994862	3.6549594	4.5674877	3.9099815	4.7369181
ASB13	3.6082768	3.7714329	3.9520905	3.7355848	3.7457908	4.7605256	4.6969314	4.3880204	4.2371952	4.1897202	4.5559054	4.6486143
ASB4	1.2873688	1.1254171	1.3299511	1.2710494	1.5007773	1.3137702	1.1751936	1.2076141	1.2131091	1.2022983	1.3038917	1.2938329
ASB6	4.5438057	4.5634038	4.6279292	4.6279292	4.6080178	4.7605256	5.224636	4.8698622	4.8776087	4.9285216	4.8698622	4.4941589
ASB7	3.2175404	3.2309569	3.4824069	3.5686176	3.1307708	3.3847993	3.1399963	3.4412969	3.5633439	3.098601	3.4182321	3.4859128
ASB8	3.6326064	3.392854	3.5486426	3.7668666	2.988391	3.8744458	3.8744458	3.720769	4.0220966	3.9035219	3.9514084	3.8237279
ASB9	3.6851719	3.8528986	3.8699854	3.5119341	2.6911935	3.8305425	4.1177553	4.2113275	4.118894	4.2666828	4.964556	4.4464821
ASCC1	4.8162969	4.6647862	4.485173	4.5702317	4.5476116	4.9086414	5.1292522	4.9213583	5.1394932	4.7950811	5.0038676	4.7107512
ASCC2	4.2484357	4.6159635	4.6358863	4.6587522	4.6080178	4.664457	4.9605243	4.6997923	4.9980681	5.0111637	4.9658827	4.4614183
ASCC3	6.938571	7.0836879	7.1164899	6.8152203	6.9470421	7.4109606	6.9746364	7.4089499	7.3563625	7.0916093	7.3886148	7.067189
ASCL1	2.3428979	2.2746177	2.3682812	2.3651774	2.2577602	2.318018	2.2390964	2.1288893	2.3226943	2.2428008	2.2696473	2.3817146
ASCL2	0.6070714	0.682598	0.616518	0.6538553	1.0594354	0.8114948	0.9464583	0.8858233	0.7563017	1.0114423	0.8618121	0.8114948
ASCL3	3.195949	3.195949	3.3250243	3.1304079	3.1307708	3.4749602	3.4804546	3.4226087	3.2907424	3.5360423	3.4226087	3.971073
ASF1A	5.8135069	5.8699685	5.4949798	5.7083483	5.3584148	6.1564216	5.9945737	6.2580887	6.6232648	6.3418834	5.9283601	5.9699671
ASF1B	5.4656964	5.2989569	4.971592	5.1836869	5.22445	4.8360563	5.5571938	5.7166472	5.5908361	5.8797815	5.7191054	6.1540666
ASGR1	2.2238684	2.3613418	2.230465	2.3748709	2.3869294	4.0166282	4.475699	4.1517384	3.0308731	3.4910932	3.7440569	3.4741053
ASGR2	2.6614594	2.5866484	2.8059538	2.9027469	3.1307708	3.0874311	3.1399963	3.1399963	3.1399963	3.1399963	3.1399963	3.2930978
ASH1L	3.1479123	3.1144535	3.3032125	3.2909237	2.988391	3.0322943	2.9801112	3.0322943	2.877089	3.0322943	3.08895	3.0519399
ASH2L	6.8691366	6.7333112	6.7623524	6.8383465	6.465756	7.059994	7.0630702	7.1757112	7.367118	7.2922349	7.4661377	7.2625915
ASIC1	2.8119908	2.8338074	2.9062206	2.8391042	2.8273946	3.1363302	3.2621456	2.999324	3.0612909	3.0104653	2.992098	3.1883915
ASIC2	2.6921058	2.8392238	2.6795223	2.8012166	2.988391	2.9335417	3.1817038	2.6335055	2.8402618	2.79393	2.8402618	2.8903267
ASIC4	3.0132955	3.1871992	3.0317821	2.85649	2.3869294	3.0082723	2.848961	3.0082723	3.0082723	3.0082723	3.0082723	3.2862304
ASIP	2.5700793	2.9851866	2.9343524	2.6107197	1.9415438	2.5355649	2.4945399	2.2293426	2.1233268	2.5201015	2.5355649	2.6476414
ASL	5.7226157	5.6265521	5.8853858	5.7397878	5.6549687	5.9264741	6.4692586	6.1969661	6.4080387	6.5908331	6.3676234	6.0328653
ASMT	2.008012	2.0908332	2.1350573	2.1683776	2.08866	2.2746353	2.1684769	2.2456176	2.2689632	2.2689632	2.3491857	2.2901316
ASMTL	6.0295415	5.7713052	5.6797213	6.0599406	6.0075928	5.6898107	6.0673716	5.0875386	5.610571	6.2635275	5.4690841	6.0890867
ASMTL-AS1	2.5677029	2.6873101	2.4699974	2.3181479	2.3869294	2.6392412	2.6392412	2.2417304	2.9317012	2.6392412	2.8225637	2.6392412
ASNA1	6.0375126	6.0100916	5.9008082	6.0538739	5.5965362	6.454129	6.5184903	6.6486247	6.6597208	6.5970261	6.4632702	6.4161796
ASNS	5.9017971	4.3923218	5.3242685	5.0437344	6.1372292	4.9735202	5.5060688	5.3902314	5.7990135	6.0215768	5.2455328	4.918316
ASNSD1	6.1275609	6.2325038	6.0856571	6.2940523	6.0309235	6.4813765	6.7820315	6.7623572	6.5886933	6.8125062	6.7124256	6.6826375
ASPA	2.0811203	1.7614097	1.912861	1.8069143	1.6637297	1.838105	1.6787937	1.838105	1.838105	1.838105	1.8104478	2.0395989
ASPH	5.3376928	5.4122034	5.665434	5.475084	4.7860767	4.4714849	4.0483415	4.449385	4.7080603	4.8561549	4.8809923	4.7869021
ASPHD1	3.5504796	3.3751301	3.3365379	3.3762156	3.3975832	2.5622786	2.8963401	2.6392412	2.4987904	2.6392412	2.6392412	2.6392412
ASPM	6.4377964	6.108262	5.6715916	5.8639395	5.8426424	5.7500707	6.2792905	6.7782797	6.7782797	7.1246428	7.1051453	6.8501494
ASPN	1.6930684	1.7423334	1.7281135	1.5203353	1.6637297	2.1403446	2.0519489	2.1403446	2.0549668	2.0771634	2.1403446	2.4096531
ASPSCR1	3.8317369	3.9353079	3.5395238	3.9001466	3.8481515	4.2465405	4.6002727	4.3397497	4.3397497	4.4633421	4.3397497	4.2282482
ASRGL1	5.57183	5.4956309	5.4016915	4.9153006	5.2625315	5.3972384	5.6914181	5.8656026	6.6889617	6.0498176	6.5103628	6.262811
ASS1	3.0305284	3.3997873	3.3997873	3.3997873	3.2674377	1.9583296	2.4371446	2.1311823	3.7687791	2.0621158	2.5252192	2.3803782
ASTE1	3.316878	3.3887965	3.4132694	3.0962152	3.1307708	3.5647796	3.7099695	3.329299	3.9253811	3.7849581	3.7440569	3.5513859
ASTN1	1.451671	1.1556416	1.3060717	1.4049567	1.5322785	1.419824	1.310435	1.310435	1.268914	1.2261626	1.184159	1.4433412
ASTN2	2.4213641	2.6833055	2.5685681	2.705821	2.387489	2.6145373	2.4861819	2.4334299	2.4924027	2.4007415	2.6084649	2.374428
ASUN	6.6820102	6.6735312	6.8603232	6.8564556	6.5907609	6.8663783	6.9738901	7.0087586	6.8274769	6.8663783	7.0050216	7.0591349
ASXL1	5.3529659	5.3404551	5.1889651	5.3341304	5.1976207	5.2683856	5.3527522	5.2279338	5.1677952	5.414155	5.4689168	5.4450453
ASXL2	6.5512244	6.509177	6.4191589	6.5644155	6.3817439	6.719955	7.0718302	6.8563272	6.4753082	6.6062287	6.5154263	6.4471989
ASXL3	1.6791755	1.7074394	1.7357032	1.7074394	1.5322785	2.4076574	2.4432243	2.2951019	2.2417304	2.0618533	2.2417304	2.285398
ATAD2	5.554548	5.2895495	5.2494281	5.3637503	4.827139	4.3046256	4.1997294	5.9796989	5.196036	5.4860736	5.3178577	5.5966799
ATAD2B	3.6815271	3.329225	3.3748764	3.329225	2.8414154	3.3005786	3.7974806	3.2073294	3.6488277	3.4600082	3.1692994	3.119065
ATAD5	3.2076858	2.8717382	3.071549	2.8386794	2.5392017	2.9477167	2.9209608	3.0404088	3.2551478	3.1624558	2.9967412	3.0404088
ATAT1	3.5931964	3.4682881	3.4880651	3.3643775	3.9443033	4.1881039	4.3810223	3.8841203	3.5349656	3.7217292	3.8841203	3.6973567
ATF1	5.2132209	5.1469999	4.9200117	4.5314246	4.2006394	5.0404095	5.3538751	5.7577093	5.3362484	5.455339	4.8553352	5.3362484
ATF2	5.4437574	5.4349951	5.3707054	5.1777827	4.634673	5.467885	4.8062686	5.5938588	5.3606366	5.3614804	5.3924272	5.5517154
ATF3	4.6288612	5.1807785	5.3351431	4.8670479	4.7753991	4.3075985	5.2934031	5.834304	3.8331105	4.3370683	3.8905655	4.0704807
ATF4	7.8359306	7.9092426	7.9651417	8.010455	7.5803461	8.28472	8.2341316	8.6692597	8.0996322	8.2762677	8.0549884	7.9784111
ATF5	3.6877405	3.8975835	3.5696881	3.8860937	3.9080569	3.7924039	4.4364785	4.118373	3.8037974	3.4898297	3.9912911	3.5224483
ATF6	5.0888159	5.4013552	5.2455302	5.2526323	5.0902699	5.2920417	5.1568273	5.1790416	4.983901	5.3038047	5.3422133	4.7069071
ATF6B	3.6626505	3.7063852	3.630047	3.6722218	3.6300274	3.8770158	3.5448913	3.9457271	3.9039267	3.9148625	3.9516879	3.8613203
ATF7	2.4839878	2.2589356	2.4501903	2.3465997	2.6911935	2.1319074	1.7625068	2.0549668	2.0549668	2.0549668	1.9556217	2.0549668
ATF7IP	2.9787575	3.1260278	3.0225861	3.1647575	3.2748022	3.4619949	3.3717691	3.3330651	3.4879095	3.1509081	3.3515861	3.1295324
ATF7IP2	3.1783481	3.1795086	3.1901248	3.3765889	3.3975832	3.2352725	3.5060773	3.4774913	3.4931321	3.6590072	3.7596977	3.8217399
ATG10	3.0341341	3.0533129	3.0437235	3.0055254	2.3869294	2.7166531	2.9584866	2.6486932	2.7909817	2.6285906	2.7909817	3.2771869
ATG101	6.3168437	6.2438255	6.3545052	6.3428038	6.0309235	6.461175	7.3493704	6.8298317	6.6316735	6.6617579	6.4767426	6.1244591
ATG12	4.936923	4.9785845	5.0583061	5.0003128	4.3891182	5.2441887	5.146993	5.3844565	4.810413	4.6342669	4.5927647	4.9836361
ATG13	5.3394251	5.2728434	5.2979284	5.4363615	5.1618692	5.9267172	5.8575298	5.7497433	5.7277739	5.7991844	5.5747668	5.4842293
ATG14	5.1253896	5.1239751	4.9780069	5.008232	4.8770874	5.2348173	5.3368886	5.1298281	5.4345808	5.2945685	5.3729878	5.3052987
ATG16L1	1.802883	1.7215713	1.8504962	1.9003677	1.9415438	2.1935614	2.0749008	2.0549668	2.2678899	2.360321	2.4860016	2.2900865
ATG2A	4.9187179	4.8501307	4.7298619	4.9187179	4.7217345	4.9694708	5.6271084	5.1585919	5.4952386	5.1806271	5.2549465	5.1937613
ATG2B	3.3748764	3.4951871	3.5201823	3.5451776	2.3869294	3.1896918	3.7440569	3.6404709	3.3651537	3.5995383	3.1797893	2.7761638
ATG3	4.3988044	4.377687	4.294076	4.2118055	3.945475	4.3652261	4.3712654	4.6398886	4.6956421	4.6759491	4.5435302	4.5679909
ATG4A	6.2304776	6.1466561	5.9706145	5.8286581	6.3108239	6.760107	6.5491478	6.8569173	6.6334169	6.4055519	6.6927658	6.6995351
ATG4B	5.5438932	5.5312283	5.5503061	5.5752914	5.5950933	6.1171037	6.5285267	6.0321366	5.8984472	5.7334282	5.9911303	5.9256891
ATG5	5.2957607	5.3154254	5.2159083	5.1732901	4.8409371	5.0928239	5.1454531	5.1905967	5.1576388	5.476411	5.20683	5.1942302
ATG7	4.9983322	5.3086632	5.2739814	5.0251179	5.061198	5.4018026	5.5625481	5.4326026	5.7174473	5.4353798	5.6309036	5.626189
ATG9A	6.1119046	6.129115	6.1542663	6.0478352	6.4327359	6.1754952	6.510889	6.1177681	6.4347002	6.2986273	6.4704905	6.0247125
ATHL1	4.2989534	4.2268431	4.4398498	4.4897213	4.2770109	4.5976094	5.0330428	3.9552163	4.4793319	4.4475799	4.218866	4.1053566
ATIC	6.7127171	6.6684889	6.7649083	6.9078565	6.1974451	6.7976431	7.2411029	7.036158	7.0265911	7.2796377	7.1051453	7.3135105
ATM	3.9982524	4.0445045	3.739354	4.1628826	3.8037671	4.3329908	4.147897	4.2109991	4.2115142	3.8952301	4.4417961	4.3879024
ATMIN	5.1807868	5.2422877	5.2571824	5.0964647	4.9120881	5.6605828	5.7635975	5.6133343	5.3755926	5.1579588	5.3022269	5.2725938
ATN1	3.9834306	3.8624607	4.0921901	4.040715	4.5196454	3.9989345	4.037191	3.987477	3.9787195	4.0093917	3.9386153	3.9918294
ATOH1	2.7512447	2.3767778	2.4307457	2.6502482	2.0869746	2.2417304	2.0738596	2.4609814	2.2417304	2.2417304	2.2417304	2.4450728
ATOX1	7.6395421	7.7286843	7.6855357	7.7648152	7.5187445	8.1327678	8.3508204	8.0702622	8.1141709	7.9539803	8.1349021	7.9841481
ATP10A	3.0804466	3.1439575	3.2250637	3.0254593	3.3940885	3.1716429	3.0245456	3.0129226	3.1369446	3.0296986	3.1369446	3.264653
ATP10B	2.5063012	2.5651446	2.6001813	2.3164242	2.4018492	2.535294	2.2079937	2.561495	2.3158536	2.3199814	2.5545662	2.7824512
ATP10D	4.5431597	4.4624092	4.7988343	5.3710872	4.9720776	4.8722036	4.3787181	5.0463631	5.374302	5.0979723	5.4346433	5.2443315
ATP11A	3.1771535	3.6158788	3.2324325	3.1855266	3.1525081	3.7435016	3.1676881	3.5297564	3.448883	3.4385841	3.3157963	3.4624058
ATP11B	5.2732677	4.8204716	4.7481973	4.8850972	4.0347593	4.4956714	4.834625	4.7072574	4.8825316	5.0826006	4.8825316	5.23313
ATP12A	3.2814539	2.8560237	3.3615436	3.0750032	2.6911935	2.867262	2.6229928	2.707797	2.5890262	2.707797	2.9611774	2.8945606
ATP13A1	5.5420478	5.5155658	5.6385856	5.4753988	5.3710924	6.0635377	6.4071644	6.0138858	6.0714665	6.0774156	5.8782351	5.9230814
ATP13A2	4.7053668	4.9940134	5.0494036	5.5737497	5.504195	5.0269256	5.4047521	4.7128387	5.849928	5.8375003	5.5020383	4.8779852
ATP13A3	6.2556929	6.0111322	6.2420575	5.949051	5.8347136	5.9846537	6.2134452	6.2216763	7.4166537	7.4329237	5.759002	6.6062927
ATP1A1	7.3273526	7.3673036	7.2701676	7.5088386	7.1637666	8.295843	8.566905	8.4143155	8.2276506	8.3759134	8.1311685	7.9778851
ATP1A2	1.3136591	1.2455505	1.3384891	1.1496737	1.5980041	1.6231287	1.6625905	1.531526	1.590592	1.590592	1.590592	1.590592
ATP1B1	7.6685118	7.9789786	7.9053333	7.1619468	7.9232552	7.1221622	7.432287	7.5148492	7.2881944	7.7149431	7.4029282	8.0527518
ATP1B2	3.0386431	2.8110825	2.8110825	2.85649	2.6911935	3.5820737	3.2632974	3.0877169	3.3472365	3.5360423	3.4226087	3.6618903
ATP1B3	9.2128298	9.2569515	9.388259	9.0895954	9.1069204	9.4974701	9.6230297	9.5780988	9.6675511	9.6391862	9.6983837	9.3947346
ATP1B4	0.9508413	1.1442601	1.0991152	1.3666252	1.4061153	1.1511237	1.2840299	1.1511237	1.1746409	1.2600186	1.2600186	1.1746409
ATP2A1	2.6232126	2.7754285	2.6232126	2.755338	2.5392017	2.2417304	2.0621922	2.2417304	2.2417304	2.2090864	2.5239368	2.2417304
ATP2A2	6.4734509	6.4121108	6.3596891	6.476951	6.4054865	6.4922064	6.3368089	6.5752995	6.4515171	6.7752676	6.3413331	6.5174775
ATP2A3	2.6118637	2.5154559	2.515394	2.5948355	2.5848638	2.623372	2.7120628	2.73658	2.9395659	2.5893064	2.7290795	2.7377065
ATP2B1	3.4726969	3.3211535	3.5175234	3.4085378	3.0606986	3.8508438	3.6939563	3.8188219	4.3799405	4.5652189	3.5191337	3.7042073
ATP2B2	2.0641789	2.0441418	2.1477656	2.0537664	2.1611023	2.0940005	1.9962029	2.0862759	2.0849243	2.1476818	2.0437075	2.1673311
ATP2B3	2.1668063	1.9548929	2.1498142	2.2510792	2.0481584	1.8925121	2.0276692	1.9323927	1.9321553	1.8655272	2.0457081	1.9512182
ATP2B4	5.1910158	5.6482969	5.9141738	5.5654321	5.1799271	6.5923554	5.6981595	6.0703709	5.3779639	4.9827637	5.8152308	5.5727818
ATP2C1	4.9748732	5.0581559	5.2682044	5.2097613	4.8115776	5.2941256	5.3692021	5.2261214	5.33664	5.2408834	5.1924277	4.9399943
ATP2C2	2.4841047	2.4953337	2.5069565	2.5717409	2.3130881	2.1451296	2.0967418	1.8482342	2.3986244	2.1320508	2.1320508	2.0450386
ATP4A	2.2101614	1.8490616	2.0384747	2.3578347	2.2357762	2.6392412	2.3764707	2.6392412	2.572366	2.6392412	2.6392412	2.856103
ATP4B	2.1689192	1.6210656	2.3419681	1.7985809	1.9415438	2.0983185	1.838105	1.838105	1.838105	1.8605644	1.838105	1.838105
ATP5A1	9.4334645	9.3342353	9.3533361	9.3698018	9.0262097	9.6688122	9.7633879	9.721442	9.8620362	9.8264327	9.7203029	9.8976265
ATP5B	9.3350908	9.2483867	9.2924421	9.273978	9.1907793	9.5723592	9.675707	9.6442993	9.5747692	9.6192867	9.5637784	9.5046171
ATP5C1	7.3493681	7.2626821	7.2112323	7.2914501	7.1397713	7.4712703	7.5015678	7.4150151	7.7035532	7.5743484	7.6552113	7.789246
ATP5D	6.4379003	6.6164258	6.4298777	6.5234265	6.3989382	6.7006896	6.9193128	6.6603113	6.9449259	6.9872377	6.9046948	6.7539296
ATP5E	9.0734351	9.0723218	9.0616743	8.7743948	8.7528376	9.3511902	9.509291	9.2979775	9.3985299	9.3880324	9.4372992	9.2824152
ATP5F1	8.8035008	8.7743548	8.7298525	8.7271532	8.4772994	8.9465043	8.9874694	9.1456635	9.2670566	9.244955	9.1252434	9.0701728
ATP5G1	7.099275	7.0147937	6.9351785	6.9330956	6.465756	6.9659062	7.5880979	7.2674997	7.753752	7.6493188	7.5455184	7.5018259
ATP5G2	5.879388	5.6457471	5.6611868	5.7106802	5.3956299	5.3477837	5.3869286	5.1857998	5.4349521	5.4522361	5.4472881	5.5915336
ATP5G3	8.1402336	7.6193707	8.4349884	8.5199542	8.043882	8.8480813	9.028047	9.0083703	9.0025323	9.1445989	8.9852528	8.9345478
ATP5H	8.7651096	8.7629754	8.7289798	8.7641533	8.4194825	8.9568217	9.0049187	8.9431778	9.1819643	8.9826704	9.0127171	9.0301458
ATP5I	7.446104	7.4363193	7.3619449	7.3962149	7.1899861	7.7338643	8.2367342	7.7338643	7.6932879	7.6575123	7.7626563	7.7870078
ATP5J	8.0124249	8.0452368	7.9765629	7.8892809	7.6821984	8.3605566	8.3569035	8.3634	8.3410141	8.3479314	8.3305877	8.3907607
ATP5L	7.9772651	7.9011991	7.8682433	7.9616317	7.5710379	8.3451147	8.5583292	8.4641844	8.3641177	8.2583906	8.19717	8.2228587
ATP5O	7.2370768	7.1736173	7.1847379	7.2005721	6.9865309	7.5220109	7.5792704	7.5429976	7.5896041	7.4901332	7.5031896	7.5764257
ATP5S	4.1496591	4.1086404	4.0709966	4.042068	3.7277028	4.0234743	3.9830295	4.0240499	4.3631763	4.3165549	4.2787371	4.2981223
ATP5SL	6.3089516	6.2593701	6.2818482	6.2660185	5.9523971	6.4804409	6.4736025	6.5355033	6.711306	6.7602301	6.6976042	6.5448813
ATP6AP1	7.7834305	7.81976	7.9446128	7.9918856	7.8541616	8.4092334	8.5713616	8.2661191	8.2599104	8.0687525	8.1993011	7.9582378
ATP6AP2	5.8512837	5.8956929	5.9866006	5.8568407	5.5329414	6.2885977	5.8613287	6.2201506	5.8943782	5.8841796	6.0156173	6.0537495
ATP6V0A1	4.6161939	4.6099139	4.6779608	4.582945	4.9695228	5.3570079	5.4957208	5.4600009	4.3863152	4.5359338	4.7872866	4.9597684
ATP6V0A2	3.7265762	3.7535691	3.9844962	3.7466886	3.6785949	3.7740434	3.7487257	3.8117029	3.4747928	3.5037005	3.5435115	3.4907277
ATP6V0A4	1.513515	1.6268647	1.8162779	1.8676571	1.5322785	2.9608521	2.7284833	2.7029924	2.0873072	2.5355649	2.5355649	2.2888011
ATP6V0B	7.0308592	7.0256738	7.21257	7.1775258	6.9234656	7.8163015	8.2069656	8.1033064	7.6443238	7.7976101	7.4426356	7.2996364
ATP6V0C	8.1032252	8.1875246	8.2395629	8.2341713	8.1004463	8.7539727	8.8442931	8.8434174	8.4119917	8.3428777	8.3255464	8.2515522
ATP6V0D1	7.7108144	7.8461941	7.7706376	7.7423022	7.696179	8.3790127	8.6323169	8.3955281	8.1599507	7.9870802	8.0160721	8.0293866
ATP6V0E1	5.8395299	5.917128	5.8475168	5.8275576	5.6523015	6.1728984	6.399759	6.2372691	6.2300744	6.089365	6.0081527	6.0057642
ATP6V0E2	5.1033579	5.0723253	4.8742885	5.3838847	4.7753991	6.2087988	6.8373283	6.3432016	6.0927271	6.0247125	5.8599245	5.7167958
ATP6V1A	6.9111886	7.2279596	6.8576272	7.2546469	6.7907386	7.5432773	6.8493768	7.5482899	7.1522992	7.1822547	7.1663144	7.3994413
ATP6V1B1	2.5006777	2.457146	2.6468231	2.4352457	2.3869294	2.9584866	2.7336886	2.8358689	2.9584866	3.0232196	3.1177979	2.9792943
ATP6V1B2	7.2932911	7.1501869	7.1923363	7.2201106	6.8503321	8.1353371	8.515183	8.4463683	7.5826874	7.5803825	7.2322172	7.7603541
ATP6V1C1	5.2020026	5.2602115	5.2957543	5.1589177	4.6895365	6.0312124	5.1554608	6.1482654	5.5576899	5.5945352	5.1655001	5.534445
ATP6V1D	5.652952	5.6248775	5.7119077	5.773382	5.0252817	6.0791393	6.357968	6.2168787	6.1024965	6.0965895	5.6302906	5.7956801
ATP6V1E1	7.1166572	7.1648033	7.0491684	7.2100546	7.0376745	7.9170694	8.1890285	7.8678976	7.5985632	7.4795558	7.2704489	7.2390241
ATP6V1G1	7.7491546	7.7702586	7.8661021	7.7699027	7.6027851	8.3767394	8.5181409	8.5052324	8.1455562	8.2429972	7.7949895	7.6948128
ATP6V1G2	2.6107385	2.6107385	2.3862351	2.6137326	2.2357762	2.8158963	2.631382	2.5632221	2.7394975	2.3451104	2.5632221	2.5632221
ATP6V1H	6.260038	6.2889805	6.2752403	6.3975171	6.2169712	6.914006	7.2529898	7.0044052	6.690078	6.564243	6.4946763	6.3723272
ATP7A	3.6038454	3.7831591	3.5613027	3.4612674	3.0419639	3.816479	4.1432858	3.6987757	4.0191798	3.5864901	3.6762212	3.5085411
ATP7B	4.2919232	4.200817	4.281886	4.2341758	4.0347593	4.5508295	4.3699659	4.1073909	3.8062977	3.6018753	3.9902834	4.0244093
ATP8A1	1.2755119	1.4464199	1.436285	1.3488718	1.6134211	1.7469001	1.5869002	1.9349305	2.1312977	2.0340677	3.3414018	2.439114
ATP8A2	2.5186674	2.3113567	2.2508649	2.3106928	2.3113528	2.2076377	2.1514122	2.3725075	2.5328777	2.2658887	2.0706744	2.5856799
ATP8B1	4.0863437	4.0863437	4.0863437	3.72802	4.1200397	3.9035219	4.5319121	3.8044135	4.0216539	3.7772813	4.4425649	3.9787752
ATP8B2	4.3840108	4.373831	4.522188	4.8507758	5.061198	5.2301374	5.0700456	5.1346404	5.1193979	5.0778769	5.1193979	4.6623179
ATP8B3	1.6414587	1.532478	1.5995629	1.8017929	1.6637297	1.6330393	1.6330393	1.4737281	1.6330393	1.7923506	1.7921963	1.2382174
ATP8B4	0.8319782	0.9960685	0.8190316	0.9550459	1.16978	1.0248477	1.1511237	1.065746	0.9832529	1.2365014	1.1511237	1.2982074
ATP9A	3.854751	4.1580481	4.013507	3.887021	3.9917328	4.1524499	4.4446416	4.1926316	4.1289941	4.1262533	4.2051388	4.0585875
ATP9B	3.7999872	3.6188757	3.7784192	3.5040388	3.4382808	3.9620522	3.7817904	3.8720335	4.0136598	3.8511246	3.9204835	3.8831748
ATPAF2	3.3967018	3.3131669	3.189268	3.0014656	3.0663601	3.6096623	3.7665913	3.4906579	3.4698949	3.4284891	3.4833252	3.2404506
ATPIF1	6.29077	6.3467175	6.3211498	6.2563962	5.8172809	6.8691446	7.0502219	6.848644	6.8797495	6.8146465	6.7846163	6.6874018
ATR	3.9301207	4.1452437	4.067159	3.8905153	3.9945861	4.3884741	4.5028664	4.3464362	4.4153141	4.2950874	4.4282387	4.2628476
ATRAID	7.4251091	7.5063348	7.4428998	7.2195766	6.9115312	7.564559	7.6280445	7.5104491	7.8291237	7.779241	7.6301196	7.5092827
ATRN	4.8021859	5.001294	4.7188652	4.8245761	4.6219684	4.9441858	4.9546622	4.7772735	4.9457877	5.0032817	4.887304	4.7120486
ATRNL1	1.2565301	1.1633142	1.2686072	1.1109835	1.2879477	1.3683003	1.3810412	1.2995423	1.3894688	1.3888128	1.3894688	1.4399199
ATRX	3.9162825	3.9832358	3.7970653	3.8195073	3.9432412	4.4089232	4.4438273	4.352821	4.3689869	4.221994	4.296274	4.4804147
ATXN1	4.2758217	3.7218192	3.5157261	4.0034405	3.537537	4.0846967	3.4494652	3.7964745	3.6262192	3.722672	3.463055	3.7334303
ATXN10	6.6551935	6.6233103	6.5492639	6.6985716	6.3051864	6.563845	6.5813988	6.5897467	6.6138615	6.4947849	6.5450706	6.7081191
ATXN2	5.3415253	5.5291017	5.4593292	5.5291017	5.1037753	5.5330783	5.4396966	5.5575404	5.6427843	5.6187267	5.5575404	5.4063176
ATXN2L	2.9163838	3.0529931	2.9591286	3.2574634	3.3177484	3.2936423	3.0777488	3.2489802	3.2282644	3.4306341	3.0149586	3.1163619
ATXN3	2.329771	2.3332052	2.369798	2.3217235	2.2972517	2.7136596	2.4907805	2.5829561	2.5642008	2.5513256	2.6148067	2.5366167
ATXN3L	0.9827952	1.0274848	1.1843201	1.0619493	1.5322785	1.1511237	1.3922119	1.4113372	1.4113372	1.4113372	1.4113372	1.4321449
ATXN7	3.7106865	3.6172844	3.6087915	3.5072321	3.5171738	3.7546408	4.0605955	4.119479	3.9842695	3.9697818	3.7991667	3.7381432
ATXN7L1	2.458817	2.4812574	2.382213	2.3092099	2.0180248	2.4416363	2.5957342	2.4751395	2.5286644	2.4025961	2.2722146	2.3084674
ATXN7L3B	5.7637391	5.7143359	5.6983755	5.6886456	5.3775097	6.1034651	5.6975853	6.0388264	5.9151812	6.0177852	5.8070192	5.9125038
ATXN8OS	3.4747177	3.5686176	3.7288519	3.3959739	2.6911935	3.4446531	2.9584866	3.2045497	3.1275871	3.2868984	3.4462097	3.4760766
AUH	3.6149214	3.8740031	3.5233906	3.8880875	2.6911935	3.4995158	3.2894948	3.3107233	4.0365212	3.6713947	3.9863277	4.319248
AUNIP	3.2813184	3.0686787	3.1041105	2.9088798	3.5207393	3.6394127	3.4951364	3.8896841	3.6023189	3.8331105	3.9616884	4.0810692
AUP1	5.538995	5.4460383	5.5686589	5.5613455	4.9720776	5.9299476	6.1222579	6.0688158	6.1137126	6.0507525	6.0507525	5.6949766
AURKA	5.3923085	4.9211076	5.0191054	5.1096519	4.6405561	4.7691281	5.2628785	5.2957663	5.5419549	5.7562782	5.4820796	5.4031652
AURKAIP1	7.306012	7.245534	7.2023545	7.3561418	6.9816999	7.5657218	8.09129	7.7448247	7.8080357	7.9064455	7.8449485	7.5264949
AURKB	4.8709084	4.681123	4.7152165	4.7438117	4.7217345	4.0821178	5.2019398	5.3257362	5.2606119	5.6009326	5.2680711	5.2877756
AURKC	3.0098713	3.4366876	3.1799595	3.1927588	3.2674377	3.4774913	3.4774913	3.4774913	3.4774913	3.3070783	3.718223	3.7467998
AUTS2	4.0754968	3.9750558	4.0969599	3.4441069	3.6367644	5.2467065	5.1798526	5.1813673	1.5754528	1.6164778	1.7773345	2.0549668
AVEN	6.1838176	6.0057875	6.0730127	6.0057875	5.8920659	6.0142361	6.2773198	6.1070508	6.5713565	6.5296872	6.2995442	6.1777471
AVIL	1.5182133	1.708944	1.8098151	1.8971577	1.5980041	1.6816562	1.9333903	1.8567286	1.8319758	1.8567286	1.817857	1.8944147
AVL9	3.9671203	4.2413225	4.0223161	4.1419493	3.5817317	4.5242482	4.4333442	4.6047047	4.1360481	4.3901761	4.1775995	4.4366161
AVP	2.1527867	2.3118657	2.2732735	2.3137634	2.2357762	2.8903267	2.8903267	2.68255	3.0770904	2.8903267	3.2252185	2.8296918
AVPI1	4.4678591	4.3654317	4.6296565	4.7670359	4.2006394	4.7037554	4.5190343	4.5708534	4.416344	4.2079459	4.5654236	4.6469103
AVPR1A	1.9175856	1.8055933	1.8515034	1.8406421	2.2904685	2.0417131	1.9378461	1.8286755	1.9778865	2.0698303	1.9942273	2.1387894
AVPR1B	3.8416422	3.844347	3.9295437	3.7822618	3.6367644	3.9100568	3.6058658	3.6795168	3.5698562	3.5766518	3.8662804	3.6973567
AVPR2	2.6518387	2.3891236	2.7056453	2.8475996	2.387489	2.6643947	2.5544962	2.4278772	2.5544962	2.516297	2.5544962	2.6840395
AXIN1	5.0473356	5.0534922	5.0816069	4.9824129	5.1037753	5.0945873	5.3762311	5.0979723	4.8418298	5.0877438	5.0910442	5.2686409
AXL	6.7383507	6.4949394	6.3991415	7.6996512	6.1288185	6.0653291	6.4090561	6.1865342	7.4174402	6.8704475	7.2375272	7.3401295
AZGP1	1.1338933	1.3431235	1.1338933	1.0865304	1.5322785	1.2598464	1.5791353	1.5285466	1.7972469	1.6139244	1.4022706	1.3612456
AZGP1P1	1.6836214	1.6836214	1.835081	1.9983366	2.0869746	1.7136833	1.6584903	1.5506602	1.6825015	1.6584903	1.6584903	1.7880119
AZI2	4.4471049	4.2146508	4.3247878	4.0992446	4.0347593	4.5031676	4.6207737	4.5113847	4.5918164	4.6334317	4.3161605	4.5113847
AZIN1	6.5331716	6.4240239	6.6289035	6.6278363	6.3626357	6.8369148	6.5521543	7.0085258	6.8056095	7.1328209	6.6474677	6.7598628
AZU1	2.7121451	2.7623585	2.6174897	2.7154319	2.2357762	3.1358856	3.2285776	3.0179493	3.0955805	3.0897555	3.1399963	3.1399963
B2M	9.9911799	10.1823805	10.1918292	10.0164708	9.8871417	10.3553001	10.1192966	10.2715092	10.198627	10.1998322	10.3161163	10.4741903
B3GALNT1	3.0483969	3.1788229	2.421766	2.3844386	2.0253295	3.5534433	2.4488666	3.684452	3.3496028	3.3268359	3.9471334	4.2928269
B3GALT1	1.7215713	1.5321582	1.7215713	1.4627021	1.6637297	1.6696919	1.5545446	1.5843141	1.6937031	1.4580381	1.907184	1.8530144
B3GALT2	1.1018085	0.9363338	1.9247007	1.4923863	1.1146077	0.8392207	0.899622	0.8744337	0.9031822	0.876211	0.8380271	0.8744337
B3GALT4	2.4565687	2.3516792	2.4131563	2.3892547	2.0357401	2.2142166	2.2565954	2.1473656	2.5564336	2.2055152	2.3983208	2.3845434
B3GALT5	2.2176569	1.9349026	1.9349026	1.8122258	2.0869746	1.870749	1.9259173	1.6816481	1.8997598	1.9744253	2.0549668	1.870749
B3GAT1	3.1581531	3.0732133	3.0747028	3.1419907	3.2674377	3.4938419	3.3070783	3.3832938	3.4296926	3.4938419	3.5918727	3.6899061
B3GAT3	3.9304565	3.913915	4.0087893	4.066371	4.1164054	4.7439193	4.9287034	4.595487	4.2244654	4.3984415	4.497169	4.1062784
B3GNT1	5.3368616	5.6681187	5.4292236	5.5525316	5.3358054	6.08464	6.1483706	5.8427636	5.7414774	5.4671519	5.8427636	5.8427636
B3GNT2	4.9360383	5.0761992	5.2987416	5.3045911	4.4186393	5.4029739	3.9309762	5.327936	4.812792	4.8033774	4.3555196	4.812792
B3GNT3	4.0361972	3.9007034	3.9382154	4.2211048	3.7457908	4.0964403	4.0964403	4.0207863	4.1466812	4.0285327	4.1816625	4.2176446
B3GNT4	3.609697	3.8088717	3.8300933	3.5053909	3.6367644	3.7129719	3.7129719	3.7129719	3.6006343	3.7129719	3.7396855	3.893869
B3GNTL1	3.3114449	3.3825859	3.1313695	3.4200267	3.087983	3.820688	3.8686364	3.5587606	3.784419	4.0838776	3.888304	3.9209787
B4GALNT1	3.1717083	2.9957369	3.2214412	3.2023473	2.988391	2.6928239	2.5427061	2.6928239	2.6170446	2.5457402	2.757394	3.1488961
B4GALT1	3.4224184	3.3854997	3.5322895	3.4169728	3.9906402	3.6247071	3.2897595	3.6949468	4.3817004	4.330354	3.8632772	4.3115143
B4GALT2	5.9751092	6.1721729	5.8996323	6.1577361	6.0528205	5.5622017	5.5702449	5.3861214	5.7829662	5.7316479	5.8985306	5.6975495
B4GALT3	5.4793688	5.5898808	5.6631658	5.860771	5.3358054	6.1652288	6.3355598	5.8991068	5.7581394	5.6616912	5.5618866	5.5771809
B4GALT4	3.3636816	3.2061058	3.7582191	3.8611585	3.1352678	2.9512319	2.9894311	2.8968352	3.0654878	3.1606104	3.0503403	2.9717444
B4GALT5	6.5693454	6.522122	6.4424002	6.6775632	6.5713051	7.0328659	6.8123545	7.024758	7.0523426	6.6905047	7.5632077	7.2744044
B4GALT6	3.2325823	3.6397282	3.1358127	2.8000541	2.5392017	5.1374696	3.3137894	4.8481219	3.7804425	3.6971212	3.3890265	3.9381466
B4GALT7	4.9014939	4.8410604	4.7685665	4.96461	4.6115221	4.964579	5.2247445	4.8693102	5.5044418	5.2876253	5.2361376	4.7940173
B9D1	4.0392835	4.0891973	4.0160636	4.0728495	3.9635778	4.3373355	4.4076597	4.2243223	4.4862808	4.4115059	4.3645072	4.2011181
B9D2	4.3416911	4.0415259	4.0699394	4.2783575	4.2006394	3.8274341	4.2458851	4.1985794	4.3897644	4.2458851	4.3698628	4.2815852
BAALC	2.0066846	2.2448372	2.1503123	2.0991581	1.8002733	2.0549668	1.8333309	2.0549668	1.948881	1.948881	1.948881	1.948881
BAAT	2.7464037	2.4827603	2.7220326	2.6489191	2.5392017	2.9584866	2.9181273	2.9584866	2.9323291	3.3070783	2.9771082	2.7244294
BABAM1	6.3257676	6.2791992	6.201852	6.3722713	5.9631647	6.6743462	6.9929445	6.7372326	6.7089982	6.720126	6.7246651	6.5605841
BACE1	3.9136685	4.0147525	4.1294451	3.7632606	3.7457908	4.4105927	5.1564416	4.2482016	4.7671782	4.458921	4.6257558	4.2666828
BACE2	6.6533428	6.8443974	7.1702926	7.0096861	6.5605104	7.9181506	7.2710278	7.4392689	5.8621932	6.6851769	6.8197616	6.8215281
BACH2	1.3118831	1.1563676	1.29727	1.5419119	1.5322785	1.8047609	1.4763635	1.8587124	1.3956404	1.4783058	1.5109264	1.5285466
BAD	4.664542	4.6817522	4.5235042	4.4595758	4.3123288	4.6732634	4.9827243	4.6587515	4.8367147	4.8171844	4.8957858	4.5281984
BAG1	5.5891072	5.5284788	5.5720138	5.371086	5.6405085	5.7518792	6.6587156	6.1664854	6.2755345	6.2324201	6.117282	6.0247973
BAG2	5.068493	4.6033236	5.0837654	5.4812322	3.3975832	4.2521136	3.3070783	4.0459484	5.7148642	5.5677052	4.9140153	5.7436229
BAG3	7.0646056	7.1676829	7.3297019	7.3568749	6.9702396	7.8674906	8.4177581	8.2368437	8.0477421	8.1266841	7.6589664	7.5718744
BAG4	2.3847209	2.6642026	2.3549336	2.5434633	2.6911935	2.867262	2.5254546	2.7909817	2.7909817	2.867262	2.7633245	2.6094024
BAG5	5.3244555	5.463464	5.2960365	5.1886224	5.3002161	5.9261411	5.8225138	6.230809	5.391069	5.6820183	5.4714702	5.3634283
BAG6	7.1825735	7.3707885	7.1987898	7.2835719	7.051722	7.7235586	7.9272575	7.6554969	7.3495461	7.402849	7.3923035	7.3072163
BAGE	0.8880887	1.082337	1.1652928	0.8603389	1.16978	1.1511237	1.2117587	1.1511237	1.1511237	1.1271125	1.0502215	1.1511237
BAHCC1	4.7531081	5.4782512	4.8126913	4.6909578	4.6080178	4.1897202	4.1897202	4.0598406	3.7765512	3.8062518	3.9979647	4.0598406
BAHD1	4.6646121	4.8003126	4.8470901	5.1132118	4.7753991	4.6167279	5.1090914	4.5684904	4.615419	4.6894366	4.5429159	4.6167279
BAI1	2.7486073	2.5892817	2.7786949	2.6980282	3.5207393	3.147767	3.3070783	3.3295522	3.2842489	3.3070783	3.6145806	3.3070783
BAI2	1.3884648	1.1826041	1.4005614	1.1709038	1.9415438	2.1657429	1.9978896	1.948881	1.846721	1.8285324	2.0238748	1.948881
BAI3	1.1764774	0.9146932	1.2131843	1.0074787	1.3457068	1.1760849	1.0964292	1.1096318	1.044871	1.2385484	1.2439819	1.1226876
BAIAP2	3.2970706	3.3472623	3.2653604	3.4539595	3.3245418	3.4063009	3.7362533	3.5574634	3.2126582	3.1568021	3.1939271	3.4116402
BAIAP2L2	1.2122957	0.9664412	1.4114705	0.9213293	1.2852983	1.4113372	1.1682235	1.3615515	1.3615515	1.3375403	1.3323924	1.6816481
BAIAP3	3.4779214	3.3925673	3.4946656	3.492582	3.0595809	3.3540966	3.2211372	3.2790125	3.3231217	3.379218	3.3507495	3.4986561
BAK1	4.7766167	4.7867054	4.9048527	4.7629808	4.7753991	5.6032912	5.8693304	5.3977205	5.2336119	5.3829156	5.3977205	5.1626938
BAMBI	4.6025117	4.5605575	3.3706034	4.8409253	3.3975832	3.7115496	5.3420442	4.6743643	4.993431	4.5996636	3.811983	3.9390171
BANF1	8.1440915	8.1165059	8.0225723	8.004696	8.2306767	8.1356462	8.3517217	8.2524696	8.4773189	8.6349355	8.5461626	8.5118661
BANK1	0.9657942	0.9657942	0.7871476	1.1419613	1.0594354	1.2008917	1.0417347	0.9311866	1.0417347	1.0417347	1.0417347	1.1712563
BANP	5.7875918	6.1295771	5.9147479	5.9815082	5.7651798	6.2426045	6.9953795	6.5794694	6.1748973	6.259318	6.259318	6.0114156
BAP1	5.9169184	5.8293999	5.7973314	5.8959417	5.5664078	6.4934487	7.0405736	6.6066575	6.7742977	6.7112611	6.5817979	6.5131029
BARD1	4.5346375	4.8126621	4.1818187	4.6360337	4.5476116	4.1423156	4.4647506	4.8201064	5.0878342	5.1562841	4.8781003	4.9132769
BARX1	1.7893732	1.7893732	1.9816266	2.0933086	2.0869746	2.0919559	2.2013449	2.2013449	2.2013449	2.3484866	2.2013449	1.948881
BARX2	4.2343151	3.9107543	3.9181079	4.0327081	3.9443033	3.9788346	4.0465153	3.9577803	3.674021	3.9035219	3.9577803	3.9577803
BASP1	8.4005929	7.6154214	8.2082475	8.7995362	7.6466423	9.3485105	9.4186579	9.3659724	9.688439	9.6856849	9.1305476	9.5579023
BATF	3.7922516	3.8804498	4.041832	3.7935419	3.5207393	3.4774913	3.5751787	3.4774913	3.4774913	3.2298378	3.4774913	3.6656
BATF3	3.8214822	3.4264219	3.9304864	3.836804	3.8481515	3.9035219	3.5769788	3.7667719	3.7428459	3.920507	4.0110063	3.8435444
BAX	5.7416978	5.8570856	5.5108813	5.5648369	4.8737384	5.9052643	5.5606613	6.1753328	7.0744942	5.7299531	6.709882	6.237589
BAZ1A	5.6619769	5.7743272	5.5378495	5.4859832	5.2569027	6.2186511	6.5541236	6.4008829	6.4002756	6.5394417	5.6796028	6.0627788
BAZ1B	4.0163891	3.9896207	3.9300684	4.1598758	3.9600807	4.1024201	4.2646642	4.1437368	4.0633174	4.1932524	4.1372677	3.9569404
BAZ2A	3.9517542	3.9504646	3.9334218	4.0246015	3.8701934	4.141929	4.2213668	4.0282004	3.960805	4.001839	4.0766362	3.9704193
BAZ2B	4.7346382	4.8366241	4.3939822	4.3098059	4.5476116	5.224636	5.2499266	5.309416	5.3973578	5.2191135	4.8692117	4.812792
BBIP1	5.4245436	5.4934695	5.4502768	5.4331623	5.0098322	5.734419	5.6891301	5.8294743	5.7044622	5.7043904	5.610842	5.6812277
BBOX1	0.9864842	1.0441638	0.9644633	1.1406304	1.5322785	1.1511237	1.1511237	0.9620228	1.310435	1.1511237	1.1511237	1.1511237
BBS1	5.1355413	5.0207523	4.9429368	5.0867625	5.1037753	4.9539099	4.6417116	4.9360491	5.2310378	5.1030506	4.988733	5.2124268
BBS10	2.0622432	2.0770841	2.1535028	1.9387349	2.0869746	3.1624558	3.2774182	2.9885675	3.1940562	3.1477245	3.1463123	3.1178028
BBS4	3.1166859	2.9736501	3.1126017	3.114588	2.6832735	3.5441108	3.6095577	3.7028864	3.7269775	3.6392226	3.4454009	3.5883893
BBS7	3.7068129	3.7806357	4.0862717	3.574185	2.5392017	4.3373115	4.409806	4.4647815	4.4501653	4.2396241	3.9120244	3.6973567
BBS9	2.7736341	2.8907052	2.8825374	2.9592593	2.7624931	2.8387238	2.9008722	2.8567353	2.8614166	2.776394	3.0349323	2.9427559
BBX	5.880806	5.991299	5.7875235	5.9207996	5.5965362	6.0318389	5.7263971	6.2487789	5.6806482	5.5839993	5.4847341	5.9573313
BC069782 /// STAMBPL1	0.8941271	0.8941271	0.8996986	1.0582173	1.2852983	1.0625424	0.9577956	1.0498469	1.1511237	1.1271125	1.2218537	1.0625424
BC069804 /// SMAD1	4.4412873	4.3306098	4.6329972	3.8013438	4.4568298	5.0727449	4.1040458	4.1596376	3.9384945	3.7312857	4.7605927	4.1907145
BCAM	3.7200226	3.8547103	3.7082883	3.5832751	3.9806515	3.7073657	3.6543065	3.5721896	3.9129924	3.6745088	3.8324333	3.9403503
BCAN	3.4573256	3.4439445	3.4566535	3.4768568	3.4316216	3.4538239	3.345939	3.3897218	3.4453292	3.4336034	3.4673485	3.4676903
BCAP29	5.6470952	5.8583026	5.835751	5.4329074	5.185336	5.9888664	5.3286278	5.5171978	6.0298572	6.3644225	5.864733	5.8859881
BCAP31	8.4174651	8.580673	8.494335	8.362818	8.2306767	9.1014412	9.4360947	9.2216218	8.8118288	8.9089244	8.7254689	8.5371114
BCAR3	5.6418692	5.6784097	5.7235639	5.4896274	4.7217345	6.1289787	5.9779652	6.1926428	5.6963214	5.0979723	5.4946221	5.7769624
BCAS1	1.5745862	1.7838568	1.8377911	1.9645145	2.6911935	2.0993145	2.3680148	2.5273261	2.2087035	2.3680148	2.7909817	2.249244
BCAS2	6.3170949	6.2760535	6.1655605	6.1355424	6.2740122	6.7093623	6.7994369	7.0496946	6.970295	7.0718302	6.7401362	6.8051399
BCAS3	3.6255199	3.9828243	3.8513558	3.8367272	3.9443033	3.9035219	3.7740377	3.5663047	4.043201	3.7853414	4.0480405	4.043201
BCAS4	3.575331	3.3576872	3.7767728	3.396827	3.1307708	3.8040344	3.7925274	3.5995383	3.4186412	3.5995383	3.4232629	3.4889902
BCAT1	5.596984	5.9433441	5.6960925	6.2617741	5.7108635	6.3847901	4.8894652	6.2634102	6.507521	6.7497796	5.9182379	5.4147931
BCAT2	4.5957955	4.6700446	4.6364876	4.5195271	4.434818	4.9104751	4.8726091	4.8618779	4.9252769	4.9550365	5.1570408	4.9970852
BCCIP	4.2394071	4.2565517	4.090597	4.1179797	3.2674377	3.6155733	4.0099052	3.9094254	4.6040444	4.6904176	4.3263921	4.3759634
BCHE	1.7293247	1.6190326	1.9540078	1.7293247	1.5322785	4.7542033	4.9475566	3.8547169	1.310435	1.2458649	1.2912643	1.4389167
BCKDHA	5.0062165	5.0383604	4.9875676	4.8520932	4.4845656	5.2392119	5.5542074	5.0885245	5.8896043	5.5357866	5.6482849	5.7406267
BCKDHB	4.0289629	3.952635	4.0483478	3.8237741	3.2937844	4.4243706	3.8100522	4.1672357	3.9345149	4.0328007	4.0885692	4.1155705
BCKDK	5.7556768	5.9095877	5.7086195	5.8102445	5.4391782	6.0470036	6.3095914	6.0990458	6.2030476	6.1576791	6.0896645	6.0830069
BCL10	7.2815337	7.608867	7.5682184	6.9722799	7.0809413	7.9124347	7.5905474	7.7100586	7.2516302	7.3704256	7.7110426	7.3539931
BCL11A	3.127271	2.9680431	3.282834	3.1476319	2.649574	2.7403689	2.5842348	2.586316	2.5025541	2.3976828	2.6842172	2.7838395
BCL11B	1.3506518	1.4018574	1.0054443	1.3278731	1.16978	1.310435	1.310435	1.5192145	1.310435	1.310435	1.4937575	1.3728552
BCL2	2.6664287	2.506226	2.5898175	2.8278912	2.7611225	2.7652479	2.8605057	2.6948837	2.8259706	2.8384411	3.0551282	2.7864501
BCL2A1	1.2012653	1.1364086	1.7698551	1.2356696	1.4061153	5.5296257	6.1944005	6.4114976	1.8931211	2.0549668	2.0044335	1.727763
BCL2L1	5.5688433	5.671828	5.5382399	5.533906	5.7734416	5.8334265	4.4828178	5.6013718	5.6189962	5.4479053	5.8468923	5.9731788
BCL2L10	3.5079549	3.4421642	3.3351537	3.3513559	3.1307708	3.4953522	3.5148159	3.4721783	3.5100617	3.471341	3.4953522	3.4953522
BCL2L11	1.9704965	2.0112632	1.9330489	2.129655	2.0357401	2.1392996	1.9667425	2.0279451	1.9613037	2.0590551	2.0772061	1.9976276
BCL2L13	5.9101489	5.860771	6.1631506	6.0468462	5.6260482	6.3493351	6.6886626	6.657698	6.2827205	6.1411129	6.0771667	6.0353776
BCL2L14	2.4168013	2.3102802	2.3369105	2.5234621	1.9415438	2.2647233	2.1432085	2.2417304	2.2417304	2.1723337	2.2949474	2.8385702
BCL2L2	5.034691	4.5337591	4.8997707	5.1304237	4.2006394	5.4952386	5.6217607	5.4952386	5.5490533	5.8369108	5.1569285	5.133727
BCL6	4.2730589	4.154672	4.1825342	4.3443117	3.9725974	3.8097237	3.9270819	3.8585174	4.6298687	4.595016	4.2656323	4.5010003
BCL7A	3.7825786	3.7503179	3.8483562	4.0175258	3.4591612	3.7760691	3.7417219	3.8037409	3.6379584	3.5509985	3.2228057	3.6297975
BCL7B	5.690454	5.622237	5.7485251	5.7167307	5.3358054	5.6375865	5.8812364	5.8782351	6.0232368	6.0429755	5.9050917	5.6363953
BCL7C	6.2433432	6.308941	6.3239514	6.2066905	6.1165855	6.6120577	6.7927354	6.6358951	6.8030548	6.6849036	6.6849036	6.3818273
BCL9	3.3678461	3.3774267	3.4073271	3.3373874	3.8481515	3.1794565	3.1059239	3.0519399	3.1059239	3.2168758	3.0819127	3.1059239
BCLAF1	5.8949578	5.8085438	5.8347446	5.7513049	5.5020693	6.2041762	5.591707	6.2714434	5.9177466	6.1038146	5.7332899	6.0978209
BCMO1	1.4949718	1.2509726	1.2265	1.3236963	1.5322785	1.5345644	1.7083996	1.5285466	1.4966408	1.3703647	1.5008895	1.6816481
BCOR	2.2357558	2.4308845	1.9901359	1.9702259	1.6637297	2.867262	2.7023146	5.0614063	1.9635753	2.0828956	2.2120312	2.5089865
BCORL1	4.1446209	4.1412468	4.0314407	4.2263156	4.1200397	4.0373719	3.8331105	4.087618	3.8331105	3.5974455	4.1453618	3.9035219
BCR	6.1304679	6.2775278	5.8998382	5.9852521	6.0820003	5.7788098	6.4049252	5.7724431	6.7136756	6.6987451	6.1928867	5.9288248
BCS1L	5.8996517	5.6988675	5.8149213	5.9379777	5.9398523	5.7500707	6.2257299	6.1317749	6.518251	6.5030959	6.5050415	6.2858974
BDH1	2.9511966	2.7617834	2.8611089	2.9109805	2.3869294	3.0083567	2.5111233	2.731317	3.0910211	3.3025189	3.2252185	3.4395388
BDH2	5.93928	6.1264417	5.7832002	5.8765921	5.4720528	6.7021978	6.7550222	6.5482123	6.9082348	6.4843685	6.6819714	6.5061685
BDKRB1	3.1455949	3.0956082	3.0956082	3.0956082	2.3869294	2.6905772	2.680644	2.6260101	2.6905772	2.7218085	2.9102196	2.8175211
BDKRB2	2.9639562	3.3236082	2.9695011	3.3169651	2.5392017	3.1118838	3.3733052	3.4953522	3.6623999	4.848281	3.5192354	3.1624558
BDNF	4.0222671	3.6253495	4.1464745	5.2092025	2.988391	2.6905772	3.6465871	2.8220206	2.8220206	2.4183952	2.8220206	3.0774373
BEAN1	1.440571	1.2759463	1.4518001	1.5331664	1.6637297	1.5915217	2.0086351	1.5915217	1.6584903	1.6584903	1.6584903	1.9212608
BECN1	6.5940729	6.6746644	6.621297	6.5225541	6.4738715	6.958409	6.5853348	6.7428577	7.0647402	7.0683795	6.9837638	6.9158301
BEGAIN	3.0659429	2.7647305	2.9779939	2.7205894	2.3869294	2.98861	2.7942546	2.8877078	2.7942546	2.7868056	2.8877078	3.1845329
BEND5	1.9350744	1.8542856	2.0167691	2.071173	2.0869746	1.7921963	1.9789599	1.7921963	1.8248403	1.7921963	1.7921963	1.7276262
BEST1	2.6344304	2.6181537	2.458934	2.5596549	2.5392017	3.0082723	2.9584866	3.0082723	2.9584866	3.0082723	3.0209979	3.0082723
BEST2	2.753778	2.5977493	3.0355524	2.5113281	2.8414154	2.7909817	2.6453545	2.6437299	2.7909817	2.7909817	2.8048195	2.8048195
BET1	5.8141104	6.0939584	6.0431896	6.0411205	6.1372292	6.6597208	5.8045521	6.3553272	6.1725465	6.2458932	6.1255108	5.7350531
BET1L	3.2705113	3.4621914	3.5570099	3.4621914	3.3975832	3.2157885	3.214144	3.4774913	3.7026487	3.5986326	3.4774913	3.5430449
BEX1	4.9228932	3.7142471	6.0701519	4.0540236	2.3869294	3.9136404	3.8376504	4.3584356	3.3651537	3.2579137	3.04083	4.2883702
BEX4	5.1297275	5.3909894	5.2235103	4.0757276	4.4845656	6.143172	5.4310051	6.0968656	5.8407232	5.5806269	5.5924642	4.999931
BFAR	6.1279251	6.2064341	6.187693	6.0984326	6.2169712	6.5452184	6.9336739	6.5808187	6.454129	6.5452184	6.5356122	6.4296186
BFSP1	1.99163	1.9885535	2.0015335	2.1146977	1.8002733	2.3859783	2.6029993	2.7036734	2.7909817	2.6924093	2.9205352	2.8507571
BFSP2	2.8805356	2.7551628	2.6200569	2.7832194	2.0869746	2.5519176	2.6188862	2.5632221	2.6075816	2.6188862	2.6188862	2.669127
BGN	7.2528775	7.3043844	6.778174	7.442217	7.7531796	4.5467015	5.366765	4.145325	7.1824424	6.7057652	5.885044	5.2957133
BHLHB9	2.5989807	3.0742538	2.5797621	2.8889835	2.5392017	3.3973291	4.0245605	3.9706836	3.1999939	3.3973291	3.3154693	3.5995383
BHLHE40	4.5580628	5.1146793	5.599402	5.2375685	4.9910136	6.3653484	5.6262097	8.0042416	4.472128	5.425104	5.11888	4.8103292
BHLHE41	1.5596087	2.0947184	1.419567	1.6587757	1.5322785	1.4369591	1.6560428	1.6816481	1.2780677	1.5223368	1.3923931	1.5454946
BHMT	3.06091	2.8570688	2.8719951	2.7631293	2.5392017	3.051965	2.8402618	2.8141042	2.8141042	2.8402618	2.9408224	3.3405244
BHMT2	2.1651942	2.062026	2.3241193	2.0167266	1.2852983	1.8338001	1.966162	1.7760525	1.4906195	1.6584903	1.8198027	1.7593198
BICC1	1.9124906	1.6894208	2.1150365	2.1595296	1.7320015	2.2986391	2.6105622	2.3680192	1.8237727	2.112902	1.8382764	2.0346736
BICD1	3.3069738	3.3205683	3.3347187	3.3367041	3.4508862	3.8663217	3.7251221	3.6481055	3.41527	3.5716885	4.0794665	3.5500496
BICD2	5.953261	6.0063917	6.0473413	6.0219594	5.8970376	5.8488002	6.0240861	5.8790064	5.9488465	6.0862541	5.6386223	5.7008179
BID	5.9134423	6.0765518	5.7631741	5.7118685	5.4442899	6.0195961	5.6432829	6.0320053	5.8032805	6.0346414	5.9440133	5.7433314
BIK	3.3200511	3.2500167	3.4283397	3.5035108	3.2674377	2.743075	2.743075	2.743075	2.5658497	2.616799	2.6499458	3.210673
BIN1	4.8923168	4.7394853	4.9068621	5.1428617	4.7160294	5.1720259	5.2174853	5.2012677	5.2730339	5.0065389	5.440623	5.3558903
BIN2	3.5573322	3.8285693	3.7925763	3.4506671	3.2674377	3.3930995	3.4487663	3.2661519	3.0451858	3.4600082	3.6394705	3.4226087
BIN3	4.7490029	4.6050834	4.659347	4.4192416	4.8770874	4.9536353	6.0873959	5.4773898	5.4345808	5.4345808	5.3861214	5.2461673
BIN3-IT1	3.0449084	3.0601163	3.2309569	2.9890562	3.1307708	2.6905772	2.9735364	2.8903267	2.7768932	2.9735364	2.9735364	2.8903267
BIRC2	7.6516309	7.6465961	7.5477604	7.6696584	7.3956337	7.2547331	8.4520421	7.9387859	8.1937049	8.4798465	7.3254533	7.6140027
BIRC3	3.3748764	3.7775616	2.6678776	2.667476	2.988391	1.2812851	1.310435	1.4340697	1.4276444	1.9553144	1.870071	1.7837464
BIRC5	5.7241347	5.1822001	5.2293531	5.1661384	4.9983418	4.8450626	5.443996	5.6842105	6.1700452	6.1895409	6.1147367	5.8330873
BIRC7	3.4619722	3.5606379	3.5535026	3.783907	3.5207393	3.5090381	3.4774913	3.4774913	3.2965943	3.4774913	3.4774913	3.4774913
BLCAP	6.7930851	7.0032301	7.0603079	7.2290496	7.0809413	7.5868291	8.3423947	7.7026792	7.8240683	7.5728248	7.3856629	7.3929178
BLK	2.0037135	1.9823171	1.9263635	1.9095993	2.1774616	2.3054676	2.4295591	2.3878781	2.5047643	2.6268776	2.3575606	2.3289054
BLM	4.0193415	4.1173909	3.9673044	3.7429241	3.5207393	3.4789728	4.1897202	4.2602301	4.0408652	4.3498925	4.1163202	4.1163202
BLMH	5.9421317	5.9028632	5.7210441	6.0001107	5.6833208	5.9488503	6.3916795	6.0821547	6.7846163	6.7830163	6.3916795	6.4247868
BLNK	1.18199	1.4216068	0.9570158	1.2593869	1.2852983	1.4113372	1.3527719	1.2250572	1.26941	1.310435	1.310435	1.310435
BLOC1S1	6.1550587	6.2529267	6.0847656	6.1003812	5.9398523	6.4157462	6.856369	6.675278	6.7371074	6.6562198	6.6562198	6.3871347
BLVRA	5.1111693	5.1500074	5.0440318	4.9116141	4.7393638	5.2067792	5.3518827	5.0745681	5.3738562	5.2125093	5.2550953	5.3943981
BLVRB	5.4493018	5.6714832	5.5499174	5.5748241	5.1451319	6.5824064	6.9429521	6.6979407	6.4574202	6.045095	6.2684	6.227368
BLZF1	2.1257584	2.2319411	2.2333564	1.9042085	2.0493569	2.7001662	2.7399074	2.8371238	2.5569507	2.7298746	2.3740054	2.4477299
BMP1	5.0649465	5.1431714	5.5598616	5.6985582	5.1358171	5.2063614	5.0562495	4.8114218	5.3022313	5.0054551	5.0378094	4.8200298
BMP10	3.2068262	3.0568521	3.5686176	3.2494782	3.2674377	2.6170446	2.5161424	2.5372096	2.6170446	2.5161424	2.6170446	2.7351765
BMP15	1.9563119	1.8346627	2.0461786	2.1909721	1.8002733	1.7048221	1.7048221	1.7048221	1.7048221	1.7048221	1.7048221	1.948881
BMP2	3.5538881	4.2335194	4.6356003	3.1781271	3.6912776	8.0866772	8.9217078	8.2484521	6.6779386	6.4739474	5.5234693	5.3746477
BMP2K	3.2793586	3.564785	3.4346792	2.866938	2.8593193	3.829098	4.234299	3.8147287	3.7179259	3.7333539	3.6555894	3.429245
BMP3	2.5336609	2.493658	2.4441936	2.9039861	2.3869294	2.4873311	2.3271589	2.4041215	2.5658839	2.4873311	2.4873311	2.5296681
BMP4	6.9840265	6.9386589	6.1400323	7.291419	7.360949	5.0227182	4.9457953	4.6214675	7.4817403	6.4776208	7.294466	6.5290906
BMP5	1.368314	1.2765318	1.585819	1.5024075	1.5556619	1.5493088	1.4738133	1.4946143	1.4946143	1.6869806	1.6964271	1.6612969
BMP6	5.134526	4.9211291	4.9536069	5.0897884	4.9369289	4.9455444	5.1981231	5.0086055	5.3331349	5.4997987	5.2453346	5.3940416
BMP7	2.7363311	2.7029176	2.6808333	2.7643932	2.7218004	2.7254362	2.7342803	2.6912148	2.6458744	2.7027462	2.772036	2.8441878
BMP8A	2.3705132	2.3510716	2.2997649	2.245737	2.600938	2.5636814	2.6422364	2.5947269	2.5568973	2.6099496	2.7494405	2.7916108
BMP8B	2.0253056	1.9294589	2.0000577	1.923535	1.7369111	1.6297631	1.6512655	1.6932351	1.7048221	1.6816562	1.6932351	1.8994252
BMPR1A	2.9315611	2.378952	2.8047574	3.0750105	1.7320015	1.3608861	1.4186714	1.3608861	1.4830164	1.6619181	1.2013792	1.165834
BMPR1B	1.8812757	1.8391191	1.7523049	1.912104	1.8002733	2.065455	1.7887601	2.0068717	1.5285466	1.7887601	1.7887601	1.7887601
BMPR2	4.8089762	5.0847651	4.6849086	5.0495419	4.6873753	5.0492919	5.9235485	5.1879349	5.9695538	5.877215	4.7654965	4.7100971
BMS1	5.8851793	5.8955155	5.8748431	5.8851793	5.5965362	6.268497	7.1215188	6.5347537	6.5143949	6.7704639	6.3366406	6.0759588
BMX	6.6941891	6.0798285	5.9531124	5.8259198	6.0743902	7.6133844	7.0451121	7.641343	8.1423758	7.9166133	8.5014227	7.9086953
BNC1	3.6209946	2.4491133	3.5499204	3.4649659	3.2674377	2.7448576	3.7612885	2.7187	3.2451202	3.2451202	3.592866	3.3982217
BNC2	5.1697709	5.1514448	4.7653944	4.9751071	5.1037753	4.5399539	4.9759524	4.6518456	4.3199169	3.9486879	4.8054403	5.2909456
BNIP1	4.2486807	4.2511426	4.3099728	4.2357556	3.8082013	4.4238405	4.7964306	4.44119	4.6519019	4.7762688	4.4996708	4.585396
BNIP2	5.9188588	6.1477407	6.0321093	5.820879	5.5965362	6.7977105	6.4465935	6.7846163	6.4465935	6.4079524	5.9546562	6.3578809
BNIP3	6.854938	6.8965804	7.2765237	6.9227905	6.4665742	6.8372643	6.4329573	7.0498844	6.5526464	6.5645589	6.6246987	6.8703133
BNIP3L	7.4676462	7.3842139	7.6477368	7.3139999	7.0861717	8.7171939	8.2384722	8.7426003	7.1206331	7.1412179	7.1366762	7.4272699
BOLA1	2.5810993	2.85649	2.85649	2.9423569	2.3869294	3.2032922	3.2032922	3.0398191	3.5202095	3.3070783	3.2660549	3.2032922
BORA	4.2552377	4.0020432	4.0018625	4.1396167	3.7457908	3.9960795	3.8732356	4.3275901	4.8932633	5.0429369	4.6596911	4.5827285
BPESC1	0.8230873	1.0220032	0.7665546	0.8051469	1.16978	1.1271125	1.1271125	1.1271125	1.0339033	1.1271125	1.1271125	1.1271125
BPGM	6.2216665	5.8507774	6.0574929	6.134855	5.2996336	6.4211088	6.3557381	6.2634102	6.4399557	7.1779408	5.1736957	4.9896611
BPHL	3.3416281	3.3618371	3.1354388	3.2356336	2.988391	3.4600082	3.590669	3.3922463	3.3078313	3.2602447	3.5995383	3.5015292
BPIFA1	3.1951863	2.8539206	2.9483369	2.7367595	3.3975832	3.2130633	3.1399963	3.0519399	3.1430715	2.9750451	3.1399963	3.3882715
BPNT1	1.331007	1.2565613	1.2577278	1.3554333	1.5322785	1.6039603	1.5285466	1.3272703	1.7048221	1.5285466	1.5285466	1.5285466
BPTF	4.7085947	4.7773276	4.6580974	4.7076612	4.8235493	5.250857	5.2590927	5.1708438	4.9123825	4.7156922	4.9586785	4.9770523
BPY2	1.6023905	1.5526726	1.8113848	1.8139064	1.9415438	1.7989733	1.5547042	1.3953929	1.3953929	1.5547042	1.5547042	1.7728158
BRAP	3.5852458	3.6795825	3.7417288	3.4897794	3.2410047	4.0873881	4.6665112	4.0270954	3.9918778	4.0377235	3.8090826	3.7260163
BRCA1	4.1694546	3.9070619	3.8489616	3.8338804	3.6367644	3.4578094	3.8898926	4.072248	4.0791669	4.362993	4.2365468	4.0749204
BRCA2	2.0702056	1.9021733	1.8340779	1.7226839	2.3113528	1.8725109	1.8523571	2.6600956	2.1028185	2.398741	2.3066551	2.3987426
BRCC3	4.4535159	4.4387627	4.4539976	4.2703203	3.8760017	4.8537873	3.8083532	4.7630457	4.7962875	4.7581737	4.7564774	4.7302336
BRD1	4.2608634	4.2228199	4.0751858	4.3318047	4.4611869	4.8316708	5.244897	4.9003334	4.7232264	4.8387081	4.7139688	4.3724781
BRD2	5.743967	5.7092252	5.5952637	5.8894033	5.7090727	5.9944096	6.6275361	6.2773701	6.221945	6.1066131	5.8606132	5.986695
BRD3	6.4239404	6.6206438	6.1508894	6.4764612	6.1872764	6.5117576	6.58913	6.3357956	6.4812481	6.5490327	6.6401743	6.6190046
BRD4	5.2876397	5.3430893	5.2113654	5.344521	5.2755115	5.2015832	5.9757748	5.5165437	5.6014293	5.6931506	5.6117239	5.3651534
BRD7	6.1470319	6.317549	5.9282882	6.0946501	6.0743902	6.2356881	6.1878875	6.3130577	6.3723724	6.6183646	6.3886856	6.2097093
BRD7P3	2.2303934	2.3588278	2.5111393	2.4169825	2.5392017	2.4041215	2.3863988	2.3630965	2.7013288	2.637607	2.637607	2.7013288
BRD8	3.9024731	3.8280624	3.8218716	3.6109485	3.6197258	3.7825071	4.054707	3.8156641	4.1824941	4.0439801	4.1470824	4.0685944
BRD9	6.0934175	6.070648	6.0877587	6.2885672	6.3108239	6.3443325	6.8468157	6.3319243	6.383685	6.6183646	6.5302977	6.4526157
BRDT	1.2365614	1.13059	1.1028296	1.2952145	1.16978	1.310435	1.310435	1.35606	1.310435	1.310435	1.310435	1.310435
BRE	5.6087262	5.7020568	5.3952069	5.7436213	5.3991567	5.5407476	5.4299413	5.2636749	6.1161657	5.6630826	5.8975773	6.0438672
BRF1	3.4024717	3.3926872	3.367093	3.3258831	3.1540011	3.4503274	3.6081632	3.5073527	3.6452062	3.5651508	3.5709231	3.472198
BRF2	4.4157991	4.4036732	4.5636883	4.5858977	4.3355775	4.7036579	5.228797	4.7989255	4.8009064	4.8867154	4.7504553	4.6763917
BRINP1	2.2235784	2.0952988	2.3635407	2.2486397	1.9415438	1.9511807	2.0549668	1.9368349	2.1131103	2.0549668	2.3861629	2.0899364
BRINP2	2.5699914	2.3635407	2.3599594	2.4704838	2.2357762	2.4187606	2.2319969	2.4187606	2.4187606	2.4597856	2.4187606	2.5574083
BRINP3	0.7622418	0.8377684	0.8424009	0.8422523	1.2852983	0.9154587	0.8744337	0.8744337	0.8137987	0.97811	0.8744337	0.8744337
BRIP1	2.667476	3.008936	3.0630274	2.6441156	2.2357762	2.6460142	2.2856697	3.1633724	2.6824271	3.4600082	2.8971611	3.4623932
BRIX1	3.1771406	3.3949297	3.3507637	3.2076485	2.988391	4.0942051	4.2666828	4.7195056	4.1682532	4.4573722	4.193118	4.2440325
BRMS1	5.6638089	5.7250923	5.7283271	5.6681806	5.6260482	6.0591298	6.8381993	6.1447794	6.6268491	6.5296872	6.4294187	6.2796196
BRPF1	4.5615797	4.4001052	4.5478469	4.3691778	4.5476116	4.7375327	5.0979723	5.0807939	4.7375327	4.7941502	4.5240836	4.4083099
BRS3	2.6504661	2.5965318	2.5913467	2.6286841	2.8414154	2.743243	2.743243	2.4745428	2.743243	2.743243	2.743243	2.8903267
BRSK2	2.1933588	1.5100554	1.8916534	1.4734515	1.9415438	2.3175098	2.2417304	2.0248686	2.2417304	1.8369117	2.5729265	2.2417304
BRWD1	2.1257337	2.2556532	2.1994353	2.2346333	2.1613754	2.2417304	2.0546998	2.2052466	1.9501514	2.0671531	1.9935822	2.2065642
BSDC1	5.1105624	5.3897429	5.3587354	5.185788	5.0173259	5.2984984	5.4318792	5.1642276	5.2986478	5.2986478	5.527508	5.0578602
BSG	7.1323368	7.3070849	7.17113	7.1403802	7.6751569	7.9929955	7.1954964	7.6902375	7.5760823	7.4876656	7.4539698	7.6539196
BSN	1.6998456	1.4343157	1.6980162	1.5605321	2.2357762	1.7921963	1.4904301	1.5479271	1.870749	1.7921963	1.8156843	1.861593
BSPRY	3.2492619	3.4421642	3.5764821	3.3397987	2.3869294	2.7731173	2.8792031	2.8903267	2.6334383	2.4597856	2.7554852	2.7731173
BST1	5.7436553	5.3131656	5.9009933	5.5853579	5.3358054	4.141064	3.8435069	3.8469442	5.2423051	5.1741556	6.0622083	5.4540263
BST2	2.5699914	3.2507931	3.2751188	2.667476	2.5392017	4.9008315	6.3619189	5.4577462	7.3322576	5.4949639	7.1632771	6.6440675
BTAF1	4.4563436	4.1593175	4.2132518	4.3979815	3.9443033	4.1897202	4.4416674	4.1897202	4.3863165	4.2659036	4.1897202	3.7422725
BTBD1	7.3699251	7.342075	7.2072328	7.1546874	7.2889732	7.7857935	8.2068592	7.938101	7.7363234	7.6317079	7.7607126	7.5141917
BTBD18	1.7125625	1.6435649	1.2894228	1.415843	1.6637297	1.7921963	1.7462876	1.7921963	1.7921963	1.7921963	1.7921963	2.0615048
BTBD2	5.4685779	5.5978493	5.5038922	5.7438109	5.7384062	5.6230909	5.753968	5.6591909	5.7170063	5.7170063	5.7356058	5.7170063
BTBD3	4.6893703	4.570958	4.5730361	5.0162039	4.6080178	5.2286122	4.9480373	4.9533491	5.7236225	5.3762311	5.2454574	5.2331652
BTBD7	2.4278571	2.2499589	2.355206	2.4816917	1.8002733	2.5183672	2.8754988	2.8519078	2.6400884	2.8142512	2.8548746	2.5660286
BTC	0.6945164	0.6401426	0.8000051	0.6774799	1.16978	1.0566865	1.1271125	1.2629066	1.1271125	1.1681375	1.1681375	1.0625424
BTD	4.0100899	4.0564328	3.834937	3.8733062	3.6375025	3.8387664	4.0671345	3.9410438	4.2336073	4.0013428	4.1296533	3.8239975
BTF3	9.3993748	9.406899	9.3766772	9.2964765	9.0735594	9.6293918	9.5961494	9.6524353	9.6189927	9.6783752	9.6646354	9.675024
BTF3P11	0.9596269	1.0220032	1.0315394	0.9782956	1.2852983	1.1929923	1.1929923	1.1342484	1.0417347	1.3523036	1.3179638	1.1518686
BTG1	6.6795569	7.0427224	7.0565853	6.8001957	6.7084827	7.6769572	7.4148889	7.3342396	7.4266618	7.2640448	7.5175492	7.0276295
BTG2	5.1370639	5.2490292	5.1321864	5.277487	4.9878034	5.979679	5.1118061	5.524235	5.5718676	5.4680957	5.5886679	5.6164979
BTG3	5.0475819	5.0245082	5.0072887	5.0172651	4.9209158	5.0355477	4.7654471	5.4063649	5.1084143	5.412986	5.0380627	5.1491021
BTG4	1.5863782	1.430689	1.4962771	1.563565	1.9415438	1.4697463	1.4448378	1.310435	1.5285466	1.5756323	1.5285466	1.7024837
BTK	2.4766441	2.2577828	2.3789386	2.431581	2.3869294	2.8580822	4.1399346	3.2194448	2.9584866	2.7116159	2.9584866	2.9584866
BTN1A1	2.1470359	2.4235782	2.4010997	2.0677896	2.5392017	2.2592845	2.1319294	2.0549668	2.0549668	1.9486069	2.3435832	2.5417787
BTN2A1	5.1136552	4.9973868	5.1704253	5.2147253	4.8955139	5.2541825	5.5199206	5.1934011	5.6110551	5.4456652	5.0869957	4.9865443
BTN2A2	3.1514442	3.0517359	2.8041204	2.8356778	2.8040165	3.7451094	3.7669631	3.5483306	3.5930057	3.6238953	3.4898964	3.6641677
BTN2A3P	3.1321595	3.0654181	3.1819724	3.0807666	2.3869294	2.7909817	2.7909817	2.7858519	2.7909817	2.9044152	2.7909817	3.194806
BTN3A1	3.1071336	3.3645465	3.3029167	3.2604094	2.5390614	3.4743056	3.3337831	3.5127868	3.5530027	3.5100251	3.658048	3.7762241
BTN3A2	3.3292588	3.6216619	3.2515735	3.6220702	2.2357762	4.251058	2.4413175	3.9715473	4.1911145	4.0486842	4.1163715	4.1653141
BTN3A3	2.2979123	2.7191164	2.5201687	2.3549283	1.8840274	3.2772471	2.8998246	2.5822479	3.3035506	2.3879534	3.3236801	3.1766433
BTNL2	2.1598387	2.0639108	2.131724	2.1411566	2.3869294	2.2718286	2.2718286	2.1612805	2.2738251	2.0549668	2.3592029	2.3841663
BTNL3	4.1534898	4.1132856	4.0183822	4.1045113	3.8481515	4.1203235	4.0419043	4.1203235	4.1203235	4.3278153	4.1203235	4.2258775
BTNL8	2.8615711	2.6601417	2.544829	2.8810978	2.6911935	2.5355649	2.3137237	2.5355649	2.4868946	2.5355649	2.5806221	2.5858058
BTRC	3.8252892	4.0321941	3.8391643	4.0861586	3.6770759	3.8614193	3.7911509	3.9234147	3.7677294	3.9621424	3.8694872	4.165682
BUB1	3.1795174	2.9518531	3.0898754	3.0617987	3.1510382	2.937812	2.7407282	3.3799844	3.3169596	3.5035354	3.5637488	3.5269756
BUB1B	6.2090153	5.958455	5.7248652	5.769756	5.7651798	5.5318493	5.8210544	6.55277	6.3982747	6.7625507	6.582768	6.4873506
BUB3	7.6968261	7.4662223	7.3299078	7.4003962	7.4494115	7.5308154	7.3154998	7.7221309	7.8462946	8.0034512	7.8854956	8.1483024
BUD31	4.9606446	4.9262569	4.9113997	4.9782977	4.8223409	5.2705505	5.5789659	5.3475515	5.5239488	5.4206236	5.4308591	5.1313912
BYSL	5.88781	5.8450312	5.8389585	6.0389033	5.7651798	5.9500019	6.6220145	6.2927243	6.2905846	6.4132906	6.1164575	6.0023812
BZRAP1	2.4088249	2.2384331	2.4088249	2.495708	2.5392017	2.6905772	2.741196	2.6176406	2.7909817	2.9638954	2.7909817	3.2470538
BZW1	8.4624127	8.375734	8.5212633	8.2466063	7.9524763	8.8020255	8.4065463	8.9360679	8.4358842	8.7354432	8.5115306	8.6636789
BZW2	8.1139876	8.211218	8.1288497	8.13792	7.9506236	8.5610797	8.8137214	8.5533802	8.3352245	8.534737	8.53958	8.1926667
C10orf10	5.3433948	5.7381762	7.0502819	5.9598811	5.6362869	6.8465637	5.4560243	4.1071321	5.3667883	5.0065531	7.4954431	6.5999039
C10orf12	2.0005005	2.0922878	2.1818585	2.1719161	2.111736	1.9882112	2.3341129	2.2213395	2.1875527	2.1506946	2.2820199	2.2201644
C10orf2	4.2356517	4.0395216	3.6677421	3.7668666	3.5207393	3.9967311	5.193856	4.4949466	4.0277367	4.1573746	4.1573746	3.9967311
C10orf76	3.8950584	3.6458689	3.7560022	3.7079872	3.4977534	3.7958559	4.3491375	3.8197255	3.8756162	3.8613227	3.9427618	3.752331
C10orf88	4.5348087	4.4214951	4.6721157	4.368877	3.9443033	4.6334317	4.6334317	4.6334317	4.6660069	4.7375327	4.2996981	4.4848753
C10orf95	2.6482378	2.5408742	2.6467217	2.8292705	2.3869294	2.6905772	2.6079256	2.6079256	2.4814976	2.4388292	2.8247875	2.6079256
C11orf1	0.9761722	0.8000051	0.9671146	0.9453072	1.2852983	1.2110516	1.1271125	1.0697134	1.1271125	1.1271125	1.1271125	1.1271125
C11orf16	4.7475095	4.6787634	4.6394976	4.8134276	4.4186393	4.558269	4.3026531	4.4404252	4.5654236	4.5654236	4.5654236	4.8088179
C11orf21	2.7571187	2.948145	2.7972488	3.2566561	2.5392017	2.4188818	2.4597856	2.2896868	2.4187606	2.4597856	2.6933122	2.875516
C11orf24	5.1663689	5.0703694	5.5225351	5.5627049	5.1556037	5.0582931	5.357225	5.1902879	5.2954378	5.1955998	5.2828358	4.9455136
C11orf30	2.2246787	2.2637237	2.2408081	2.1943146	1.5322785	2.0164552	2.0907838	2.1911895	2.190044	2.190044	2.0907838	1.838105
C11orf49	5.1154498	5.0834506	5.2106197	5.2267875	4.827139	5.5886283	5.500874	5.4315323	5.5141406	5.7191054	5.500874	5.3517944
C11orf57	4.3741572	4.4690022	4.487672	4.6573627	4.1200397	4.8982088	4.9457953	4.8665738	4.8665738	5.1387028	4.6658271	4.8665738
C11orf58	8.1094607	8.0559739	7.9641965	7.9891633	7.7129709	8.4598175	8.3694849	8.5664182	8.4145793	8.4535527	8.3429786	8.3543994
C11orf63	2.6963127	2.85649	2.8251665	2.667476	2.2357762	2.7909817	2.3414475	2.7909817	2.6977724	2.6409521	2.7909817	3.1134985
C11orf68	6.8027877	6.6701775	6.5576293	6.5531201	6.3288834	6.2095668	6.3310024	6.3091397	6.3794724	6.44942	6.5851271	6.8305534
C11orf71	3.1605622	2.9304678	2.8910807	3.0939047	2.988391	3.0082723	3.0029139	2.7088978	3.694782	3.524369	2.9511454	3.2782239
C11orf73	5.7059069	5.4059866	5.3172138	5.1059884	4.5476116	5.7392889	5.7316097	5.9230814	5.7882317	5.7598839	5.7882317	5.8427151
C11orf80	3.3177413	3.5680555	3.2309569	3.126375	2.8414154	4.0080595	4.3529194	4.0498127	3.4655769	3.5995383	3.7440569	3.3032649
C11orf95	5.6889118	5.6720675	5.6323713	5.6948209	5.4055369	6.187828	6.490047	6.1474064	5.7990135	5.6771877	5.1230911	5.4174118
C12orf10	5.7941452	5.8379129	5.7941452	5.6728099	5.6260482	5.8423515	6.4343412	6.2090358	6.30049	6.3181901	6.0622083	6.1118206
C12orf29	4.3261734	4.401175	4.2850746	4.0669812	3.9443033	4.2493647	5.3050328	4.7831577	4.4569945	4.8543635	4.4569945	4.5827285
C12orf4	4.4085704	4.5687707	4.5642714	4.8682067	3.9443033	4.797307	4.7513626	5.1798526	4.9831598	5.0111637	4.6417116	4.4696193
C12orf43	5.0160361	5.082061	5.1117312	5.0134731	5.2625315	4.9910188	5.479563	5.3847433	5.241909	5.2191135	5.2191135	5.1085653
C12orf49	5.1398379	5.0741078	5.2206155	5.4220629	5.2996336	5.4345808	4.593297	5.5795425	5.2945685	5.2945685	5.2426217	5.2945685
C12orf5	6.860185	7.0511571	6.9956233	6.9956233	6.6056516	7.4946019	7.1822087	7.2810889	7.392091	7.2232337	6.9640726	6.8555905
C14orf1	4.2562127	4.3157415	4.2517335	4.3030561	4.4344199	4.6445856	4.3179535	4.6016451	4.7696579	4.6611645	4.8123739	4.5257292
C14orf105	0.7064972	0.6135338	0.8000051	0.5543812	0.9540853	0.7563017	0.8984449	0.8744337	0.8744337	0.8744337	0.8744337	0.8744337
C14orf132	3.8761131	4.1415527	3.8063481	3.8435597	2.988391	4.8982088	5.5363704	4.6986699	4.3199388	4.5379939	3.3886433	4.0011095
C14orf159	4.7475095	5.1832745	4.7650509	4.412075	4.4186393	4.8829894	5.4588483	4.9577975	5.330866	5.3554064	5.5448231	5.4845028
C14orf166	8.5791544	8.6297891	8.4629822	8.5559782	8.3191601	9.1054372	9.0807469	9.1192108	9.0732771	9.0606503	9.0401276	8.959816
C14orf169	6.190831	5.9937026	6.0046638	6.0307589	5.9631647	6.1705744	6.342547	6.1453596	5.9651384	6.2607248	6.1705744	6.1705744
C14orf2	7.4277468	7.5887266	7.5010922	7.5382855	7.3415977	8.1661115	8.5637123	8.2026773	7.8933448	7.9873337	7.9833995	7.7821114
C14orf79	3.7634495	3.4577748	3.7265972	3.6468952	3.7457908	3.8544043	3.8896841	3.8544043	3.7157566	3.8488818	3.8896841	3.8544043
C14orf93	2.2103394	2.2314677	2.1503123	2.2027227	1.9415438	2.2417304	2.0562419	1.9868452	2.4079528	2.2417304	2.3002613	2.4598421
C15orf39	3.9484895	3.925173	4.0220137	3.8981527	3.8226616	4.6425924	4.4807321	4.6566155	3.8810532	4.0712158	4.134859	4.0300267
C16orf3	2.8221241	2.5814434	2.7972488	2.6660953	2.3869294	2.4577333	2.3568311	2.6690501	2.6170446	2.4337221	2.7909817	2.6737722
C16orf45	4.0322013	4.5291044	4.5291044	4.2384246	4.0347593	4.9457953	4.8142805	5.1292224	4.659597	4.6053987	4.4946344	4.1372387
C16orf58	4.1078975	4.4059704	4.4560606	4.6061776	4.3096393	4.6013168	4.5845474	4.5115981	4.5931249	4.487703	4.5581118	4.5073873
C16orf59	4.1361804	4.009727	4.1361804	4.1361804	3.9443033	4.0185816	4.0275196	4.1164	3.8331105	4.2135867	4.2342437	4.3225653
C16orf62	5.4749119	5.7022607	5.5270789	5.7104558	5.3358054	6.0275316	6.0097622	5.9703139	6.1314603	5.9837166	6.0023812	5.9617244
C16orf70	2.1952557	2.1298347	2.5694789	2.2944227	2.0869746	1.9286908	2.0549668	1.838105	2.0549668	2.0549668	2.0549668	2.3236671
C16orf71	2.6328438	2.6405714	2.8422895	2.7159739	2.5392017	3.0082723	3.3076468	2.9850984	3.0281321	3.0082723	2.8458812	3.1415552
C16orf80	7.1172819	7.3527434	7.1136336	7.2850709	7.004351	7.5567781	7.7505087	7.9172497	7.7505087	7.6689757	7.5784944	7.5277451
C16orf95	3.335093	3.3314284	3.2383257	3.3561948	3.2108444	3.8632587	4.3792534	3.6866216	3.6137626	3.6298919	3.5701378	3.7176888
C17orf53	4.0301509	4.0608606	4.1514005	4.0639847	3.6367644	3.9266521	3.9266521	4.1199801	3.9266521	4.0222927	3.8717694	3.9266521
C17orf59	4.0550618	4.5543591	4.5480981	4.3435028	4.0347593	4.5122274	4.5449417	4.2666828	4.6743144	4.441293	4.7755912	4.3053853
C17orf62	4.5963399	4.6436836	4.565632	4.2936849	4.2770109	4.6448558	5.1175411	4.8201064	4.5212308	4.6448558	4.6448558	4.319248
C17orf70	5.0494464	5.1654848	4.9360383	5.1543026	4.9720776	4.3892994	4.8886736	4.4405164	4.8273937	4.8160071	4.8022144	4.6334317
C17orf75	3.0834605	3.2309569	3.4237178	2.930746	2.2357762	3.6955723	3.8675375	3.7892043	3.8218483	4.0905486	3.8218483	3.3677098
C17orf80	2.9862387	2.9053428	2.8044121	3.0256242	2.3869294	3.3137214	2.5450769	3.183523	3.4015781	3.3070783	3.1184445	3.183523
C17orf85	4.9256398	4.9616989	4.9442199	4.5566334	4.9253641	5.0552208	5.6358084	5.0858554	5.0552208	5.0552208	4.9393404	4.8858112
C18orf25	2.746503	2.7288746	2.7160359	2.8777769	2.5385958	2.9798366	2.492686	2.9803667	2.7942983	2.8607514	2.7293661	2.8627243
C18orf8	4.8259013	4.7236902	4.7597254	4.8627414	4.6659963	5.1709878	5.5030747	5.2637563	5.0940253	5.0695946	4.5038434	4.8056589
C19orf10	7.4162457	7.4764492	7.4522658	7.5834197	7.1899645	7.4658632	7.826014	7.6406715	7.6390306	7.6333095	7.7700274	7.4043068
C19orf24	4.963545	4.9078982	4.9790513	4.9277624	5.1451319	5.0979723	5.5334135	5.0979723	5.0470858	4.9524671	5.261865	4.8957286
C19orf26	2.315623	2.0947184	2.1106075	2.4145428	1.9415438	2.110287	2.6646521	2.2417304	1.9684483	2.3454067	2.2417304	1.838105
C19orf40	2.667476	2.5821332	2.598103	2.8146382	2.6911935	3.4953522	3.7203718	3.579138	3.5455947	3.4953522	3.4167469	2.8903267
C19orf53	7.014402	7.3855031	7.5432575	7.369759	7.6892056	7.8081769	7.9511572	7.8652599	7.7698285	7.6395639	7.8928594	7.7208913
C19orf54	4.3929941	4.3259226	4.1327201	3.9483297	3.9443033	3.6854343	3.5990272	3.5633873	3.800265	3.6854343	3.5877469	4.0598406
C19orf57	4.2238452	4.2238452	4.2238452	4.2348921	4.2770109	4.4177898	4.5031676	4.3995961	4.5031676	4.5031676	4.7212792	4.5887182
C19orf60	4.9166482	5.4000188	5.2174986	5.1689542	4.4523887	5.2701337	5.8253192	5.4657232	5.4776053	5.522651	5.7812586	5.1315261
C19orf66	5.1345609	5.189846	5.1832305	5.2972082	4.8268063	5.6549937	5.4370058	5.4405241	5.2413763	5.0066496	5.5752575	5.4779529
C19orf73	2.9097071	2.7796665	2.8924523	3.0282351	2.5392017	2.8903267	2.6551261	2.8903267	2.8980732	2.7939722	2.977701	3.0289745
C19orf80	2.5501408	2.5929069	2.5627301	2.6744568	2.6911935	2.8903267	2.8405411	2.8903267	2.7311698	3.0138821	2.8903267	3.149509
C1D	5.7409178	5.648953	5.6988544	5.3876781	5.1037753	5.977524	6.20594	6.2344796	5.9687354	6.2653444	5.6890768	5.8333827
C1GALT1	4.9943922	4.9909402	4.8677156	4.8642636	4.0347593	4.663111	4.5038035	4.7470501	4.7672972	4.6207741	4.5654236	4.663111
C1GALT1C1	6.4549435	6.1642522	6.4345047	6.1469861	5.5356367	7.0643682	6.8314337	7.0438023	6.3896804	6.5736257	6.4720336	6.7815311
C1orf105	2.8923634	2.1780156	2.8206166	2.846257	2.988391	2.6794748	2.2315813	2.4041215	2.5355649	2.5413339	2.5355649	2.6819242
C1orf106	2.6506113	2.79088	2.8733547	2.6381655	2.6911935	2.4597856	2.4597856	2.4597856	2.4597856	2.4597856	2.4597856	2.87015
C1orf109	4.0305267	4.0732109	4.0748868	3.7679221	2.6911935	4.8561324	4.9471766	4.9471766	4.8370503	5.2945685	4.4052129	4.6918172
C1orf112	3.3493937	3.2608186	3.3662009	3.142943	3.1307708	2.5857522	3.4580782	3.3651537	3.333986	3.608147	3.6067778	3.3651537
C1orf115	6.5848606	6.4668793	5.5965294	6.107792	6.3467197	6.075516	5.8991068	5.6126179	5.348288	4.5336828	5.7775438	6.30049
C1orf116	2.2685032	2.2067434	2.2978816	2.4676424	2.1014657	2.2094913	2.3752116	2.0943447	2.1740004	2.0392863	2.2217957	2.3391834
C1orf123	6.239079	6.1040917	6.1900388	6.0649741	6.0086889	6.4070664	6.288044	6.3078111	6.7467352	6.7968603	6.9189453	6.7641861
C1orf159	3.3597388	3.3763744	3.4319683	3.3894213	2.988391	3.3602819	3.5172945	3.4774913	3.4365588	3.6179082	3.7031652	3.3274618
C1orf174	5.5938683	5.5938683	5.4695403	5.4475412	5.2996336	5.6462562	5.9927039	5.9927039	6.0836492	6.0305958	5.9927039	5.9927039
C1orf21	2.3308984	2.1260816	2.6931765	2.3404637	2.2357762	2.9073701	2.739088	2.5927973	2.4333461	2.6398386	2.5067569	2.7909817
C1orf216	5.3042549	5.5427356	5.5327391	5.4984459	5.0173259	5.8059075	6.2054727	5.8120946	5.7390287	5.6673247	5.2581155	5.655819
C1orf27	4.2936849	4.4682305	4.5766596	4.1558256	4.2770109	4.7985918	5.5419538	5.1457091	5.0238893	4.8403441	4.9378665	4.6749995
C1orf35	4.8758918	4.9904011	4.6159342	4.6431123	4.6659963	4.9876212	4.9798871	4.9457953	4.9457953	4.8987401	5.2191135	4.822203
C1orf50	4.4436864	4.6117938	4.6117938	4.4276168	3.8481515	4.5654236	5.111678	4.5024602	4.8275292	4.5102066	4.6873538	4.1381026
C1orf54	5.7287996	6.2396849	6.3953334	5.93928	5.4055369	7.5165331	7.3648448	7.1931989	5.850542	6.1278166	7.0518058	5.698253
C1orf56	2.1842805	2.1767635	2.1842805	2.0126732	2.2357762	2.83011	2.6471112	3.316379	2.4920534	2.4766982	2.3803782	2.3803782
C1orf61	3.7344487	3.6545381	3.7249379	3.6647602	3.4182713	3.4479829	3.2041764	3.3630865	3.4826812	3.3179064	3.5454522	3.6074481
C1orf68	3.017926	3.1173327	3.063704	3.1033815	3.1175405	2.8524529	2.6758336	2.8518237	2.8524529	2.8124988	2.9380866	2.9613309
C1orf95	3.0577449	2.4157754	2.7786816	2.5481982	2.5392017	2.4906693	2.1415146	2.3544739	2.235079	2.5463333	2.5355649	2.725789
C1QA	2.3326667	2.2169918	2.2726033	2.1784335	2.0869746	2.2753739	2.5110389	2.4970716	2.5110389	2.5110389	2.6703502	2.6469975
C1QB	1.8707785	1.7605559	1.8707785	1.9777194	1.9415438	2.2417304	2.3382563	2.2417304	2.4444284	2.0549668	2.2417304	2.2417304
C1QBP	7.7772162	7.6359473	7.6188189	7.3032387	7.1542364	8.0308055	8.0496502	8.2034061	8.0895788	8.2670983	7.9966026	7.9737684
C1QL1	2.4245508	2.1787781	2.3599113	2.4842383	2.0633568	2.3730155	2.4470867	2.4480168	2.4356551	2.5299717	2.6783251	2.5094911
C1QTNF1	3.5497388	3.4924795	3.3808563	3.4100928	3.2674377	3.6135631	3.6135631	3.6897955	3.7039522	3.8600772	4.0953244	3.9967311
C1QTNF3	1.4221642	1.4437134	1.4986475	1.5963531	2.0869746	1.7048221	1.7048221	1.5954331	1.727996	1.7048221	1.8203524	1.7048221
C1QTNF9B-AS1	2.7201103	2.6178694	2.7661197	2.5546038	2.2357762	2.2417304	2.546626	2.0549668	2.3598624	2.3687751	2.3598624	2.7280484
C1R	2.8483562	2.5490143	2.58048	2.58048	2.3869294	2.1146744	2.5621591	2.3403528	2.4814233	2.3959405	2.7392723	2.7909817
C1RL	3.6300032	3.849158	4.0458968	3.7804119	2.6911935	3.9035219	3.3715938	3.6176332	3.9035219	3.9033462	3.9035219	4.1312859
C1S	2.9374088	2.744067	2.8606213	3.0973011	2.3869294	2.5355649	2.5355649	2.3762536	2.668519	2.5115537	2.5355649	2.6886664
C2	3.3605567	3.3451178	3.3605567	3.5485504	2.5392017	3.5995383	3.5995383	3.5995383	3.6090945	3.5995383	3.8933728	3.8176499
C20orf195	3.0317821	3.2055155	2.9257487	2.85649	2.3869294	3.3302523	3.3070783	3.3070783	3.230798	3.2800781	3.3137501	3.4635352
C20orf27	5.384075	5.4839711	5.4929044	5.4923786	5.5853583	5.6464687	5.9773541	5.7293164	5.8994705	6.1704347	5.8844515	5.7835258
C21orf33	5.2864946	5.3707461	5.2672898	5.4109252	5.2122089	5.8476967	5.6718679	5.5601218	5.5407544	5.3502445	5.6906932	5.2872903
C21orf59	5.193208	5.6969439	5.4099335	5.3719471	5.22445	6.0435464	6.4256417	6.0408342	4.918096	5.8529228	5.8849371	5.6619377
C21orf62	2.3918904	2.5699914	2.514177	2.4938932	2.2357762	2.0549668	2.0811244	1.9220606	1.870749	2.0549668	1.90794	2.0549668
C21orf91	2.6481834	2.6481834	2.6368972	2.4253813	2.6911935	3.3124006	3.1980356	3.588314	3.3680647	2.9644634	2.9537665	3.3847993
C22orf24	3.2463267	3.2591085	3.3748764	3.2172546	2.5392017	2.8811933	2.743075	2.8589107	2.8811933	2.989244	3.0403502	2.9183033
C22orf31	2.7071735	2.483588	2.4331222	2.483588	2.0869746	2.4597856	2.4597856	2.4597856	2.4597856	2.4597856	2.5753159	2.7851969
C22orf46	2.0004177	1.9163249	2.2013512	1.8045403	2.2357762	2.2312422	2.0549668	2.0549668	2.010551	2.0549668	1.9104482	2.2020649
C2CD2	5.7576048	5.5693463	5.7692724	5.8774462	4.6080178	5.7311829	6.10992	5.8750485	4.3903329	4.5654236	5.7191054	5.6800383
C2CD2L	3.2761287	3.1974247	3.4804191	3.4454981	2.9881516	3.1302236	3.359067	3.204894	3.1552214	3.1320116	3.2494361	3.204894
C2CD3	3.5322025	3.5177742	3.6204359	3.3336627	3.5205693	3.8400078	4.4713691	4.0665386	4.2602615	4.0811194	4.1316098	3.8508692
C2CD5	5.468834	5.2723466	5.0344093	5.2503984	5.185336	5.1695574	5.2340477	5.4047947	5.5797773	5.5752261	5.802143	6.1181455
C2orf27A	3.6762343	3.7891546	3.8817105	3.6550243	3.6367644	3.8040344	4.165513	3.8141968	3.7351486	3.9212439	3.9212439	3.9212439
C2orf42	4.1939951	4.4041741	4.0510998	4.0377249	3.8481515	4.2666828	4.6939657	4.5064801	4.6170031	4.2140201	4.3297901	4.1940363
C2orf43	4.5678824	4.4198956	4.1709238	4.2194094	3.9218405	4.0734989	4.3583026	4.4488708	4.5010399	4.6085464	4.5700403	4.5725925
C2orf44	3.883517	4.0152828	3.9909082	4.0447	3.9443033	4.4041488	4.8527849	4.2666828	4.3520298	4.6564337	4.3083784	4.3520298
C2orf47	6.1264968	6.2670847	6.1520267	6.1192663	5.5356367	6.3644225	6.8251671	6.6252869	6.6949297	6.7115687	6.4709457	6.6191314
C2orf49	4.6646121	5.019816	4.8758918	4.8284496	4.4186393	5.5412763	5.4875286	5.5268739	5.3835216	5.1482901	5.2240566	5.1016965
C2orf54	3.3868005	2.9444072	3.4168684	3.2190042	2.988391	3.3325785	3.5417795	3.4197325	3.3651537	3.2765967	3.3648499	3.5417795
C2orf68	2.2286206	2.3197861	2.1919365	2.3307912	2.3643874	2.2746015	2.0955959	2.077408	2.2746015	2.4072001	2.3546876	2.3446821
C2orf72	3.1065903	3.1672691	3.1729807	3.1838379	2.9109821	3.0074327	3.0667511	3.0957888	3.2341338	3.1305398	3.2842882	3.0746953
C2orf83	1.9593992	2.1135364	2.3127112	2.3484711	1.9415438	2.0688046	1.9710277	2.0549668	2.0549668	2.0549668	2.2856062	1.8070742
C3	3.243266	3.4175811	3.4007161	3.3717501	3.2674377	3.6119789	3.6973567	3.6973567	3.664728	3.7129719	3.6973567	3.8418753
C3AR1	2.283497	2.3245224	1.9166184	2.1345263	2.0869746	2.5513712	1.4842158	1.9455778	2.0549668	2.1882497	2.0549668	2.3822232
C3orf14	5.4715922	5.8210466	5.6320829	5.7645339	5.4720528	5.7269093	6.553807	6.5047985	7.0486404	6.8215281	6.8603452	6.1947289
C3orf18	3.9557652	4.2489668	4.0864273	4.0864273	3.9443033	4.2966895	4.3699659	4.2666828	3.9800074	4.1751299	4.4569945	4.4995189
C3orf27	2.9505406	3.0052729	2.5939506	2.7967972	2.3869294	2.58552	2.6670236	2.9087324	2.8790049	2.6392412	2.836333	2.6893062
C3orf36	2.3405819	2.1662667	2.577678	2.4397489	2.3869294	2.5355649	2.4774895	2.5355649	2.5197752	2.5355649	2.5355649	2.6948762
C3orf52	3.0865062	2.8287904	3.0976128	3.4574045	2.2357762	3.1079648	4.5209132	3.7256737	2.8969873	3.7563904	2.8184346	3.0519399
C4BPA	3.1682767	2.8382248	3.2158898	3.0933181	4.0347593	3.1266656	3.1266656	3.1266656	3.0955805	3.1624558	2.9967219	3.1703331
C4BPB	2.6675355	2.6300724	2.617545	2.7053197	2.5392017	2.6392412	2.4459131	2.6392412	2.5945022	2.6392412	2.8259111	2.6392412
C4orf19	1.9105789	1.9820365	1.8332027	1.8074106	1.9415438	2.0126062	1.6335587	1.9437345	1.8343455	1.9437345	1.9197233	2.2417304
C4orf27	6.7388028	6.8870655	6.3412091	6.5486258	6.1974451	6.5309318	6.8749007	6.9252197	7.2115198	6.970295	7.2684918	7.1199361
C4orf29	2.6305638	2.2967448	2.1606864	2.6187337	2.3869294	2.5355649	2.2417304	2.4041215	2.6054032	2.1593101	2.2417304	2.6129436
C4orf6	2.2294895	2.0603935	2.2294895	2.3635407	1.5322785	2.0549668	1.8093611	1.9406492	2.2417304	2.0549668	2.1620005	1.948881
C5	2.3050708	2.0515766	2.1511152	2.3464004	2.3869294	1.8955953	1.8242671	2.0549066	2.3972427	1.838105	2.2844755	2.0549066
C5AR1	0.8358786	0.8000051	0.6865515	0.8759763	1.16978	0.9755184	0.9577956	0.9577956	0.8396637	0.7101421	0.9027052	1.0411576
C5AR2	1.4686479	1.4544453	1.6218492	1.6185356	1.4061153	1.8035308	2.0549668	1.9104482	1.9104482	1.6250152	2.163127	1.915406
C5orf15	6.1636015	6.2705376	6.5398935	6.5903965	5.7651798	6.3572967	6.3062511	6.2967618	6.7371074	6.339253	6.3432006	6.0361302
C5orf22	5.7267282	5.7871522	5.727006	5.8369234	5.6833208	6.116161	6.0940905	5.8991068	6.1519022	6.1721198	5.8427636	5.6664481
C5orf28	4.7532153	4.4503715	4.8275159	4.5298224	4.1200397	5.0099612	4.9153972	5.0242392	4.8760122	4.8982088	4.2666828	4.5627578
C5orf30	4.703123	4.6428187	5.1294762	5.6534712	4.4845656	5.2678477	5.5414277	4.9583258	3.6867178	4.4475799	3.9462353	4.1335193
C5orf42	1.3677588	1.6013972	1.35965	1.2125121	1.6637297	1.4113372	1.310435	1.310435	1.310435	1.4783058	1.310435	1.310435
C5orf45	3.4013873	3.676526	3.2993265	3.2623479	3.2674377	3.8960922	3.8384114	3.5995383	3.8634482	3.921621	4.0336907	3.9967311
C5orf66	4.089098	3.8979033	4.2008655	3.8845543	3.8481515	3.7129719	3.4881739	3.71069	3.653235	3.316303	3.71069	3.8974536
C6	2.1214956	1.9493533	2.1221559	2.3319499	2.0869746	2.0549668	2.0051812	1.8398921	2.0549668	2.0549668	2.0549668	2.6934129
C6orf10	1.1869662	0.9440094	1.0899851	1.1748436	1.16978	1.1746409	1.1171439	1.337032	1.25858	1.132304	1.1746409	1.1746409
C6orf106	4.3924076	4.666299	4.5580375	4.6563605	4.5032653	4.6301554	4.298871	4.5240761	4.6175732	4.7061986	4.5179812	4.4843674
C6orf120	5.1085607	5.0058498	4.9277352	5.1575808	4.7053783	5.5893475	5.594301	5.6454042	5.8393864	5.4897957	4.9637585	5.1279614
C6orf123	2.3172131	2.141046	2.2799278	2.4074207	2.3869294	1.5285466	1.5285466	1.2222479	1.5285466	1.5285466	1.5285466	1.7877288
C6orf15	4.0860177	4.2924342	4.0969599	4.2181824	3.9443033	4.1203235	4.0270436	4.1203235	4.0462406	4.1203235	4.3464884	4.3735558
C6orf211	6.2595382	6.3039258	6.3279138	6.2520529	5.8920659	6.9120671	6.7714707	7.118007	6.5914517	6.7264074	6.5184903	6.6311362
C6orf25	1.4024297	1.7010687	2.234048	1.6771787	1.9415438	2.0549668	2.1983338	2.0549668	2.0549668	2.0549668	2.2141238	2.0549668
C6orf47	4.1761724	4.0689084	4.3654317	4.3728438	4.1200397	3.901801	4.2666828	4.0703005	4.1897202	4.221217	4.3117672	3.9967311
C6orf48	7.4795753	7.4698349	7.3866636	7.479942	7.0702457	7.7084579	7.7603541	7.1462573	7.735414	7.6860625	7.4862342	7.8233549
C6orf62	5.24099	5.2723941	4.9993632	4.8640116	4.6195214	5.185714	5.4857069	5.4408023	5.7961814	5.7308598	5.4201631	5.0502908
C7	1.3873553	1.5574997	1.4242896	1.7215713	1.6637297	1.870749	1.8969065	1.870749	1.870749	1.870749	1.870749	1.870749
C7orf26	4.1093504	4.1505911	4.1046263	3.9609274	4.1782298	4.3512367	4.6437704	4.3639247	4.4541108	4.572068	4.4469467	4.3718953
C7orf43	4.4578733	4.3046916	4.3428557	4.4135334	3.9443033	5.0306018	5.3495523	4.7297863	4.8418298	4.7059791	4.9675104	4.6486495
C7orf49	5.7588301	5.6575183	5.6589322	5.7900055	5.185336	5.4149977	5.7138038	5.554068	6.0743698	6.1137126	5.9042442	5.7709845
C7orf63	3.0178192	2.7229045	2.9962405	3.0238152	2.6911935	2.9164843	2.9588212	2.8903267	2.7573273	2.8650958	2.7573273	3.4167469
C7orf69	1.9257198	1.66019	2.1010643	2.0946107	2.0869746	1.9241247	1.6662133	1.9009071	1.9009071	2.0188527	2.0549668	2.2742694
C8A	2.7398874	2.6750205	2.8741953	2.9830371	2.2357762	2.6905772	2.7818018	2.7818018	2.7818018	2.7818018	2.7818018	3.2350357
C8B	3.3546002	3.0857022	3.4167672	3.3691541	2.6911935	2.5089431	2.601251	2.618332	2.7776433	2.5144982	2.8025499	2.8903267
C8G	1.8042368	1.9941051	1.828608	1.9017215	1.9415438	1.887096	2.2417304	2.0549668	2.0549668	2.0549668	1.8369117	2.2993569
C8orf17	1.9551578	1.7852426	1.8381362	1.8381362	1.9415438	2.1161821	1.7113889	1.948881	1.948881	1.7770179	1.948881	1.948881
C8orf33	4.8126365	4.7342448	4.7331293	4.8270687	3.9443033	5.5179058	6.2127264	5.5795425	5.7605758	5.7814181	4.7414061	4.5603847
C8orf4	6.2668256	6.4036897	6.4896436	6.5903965	5.5664078	4.3796392	4.5677	5.3257362	6.8988372	7.2856991	5.7009405	4.9451229
C8orf44	2.4683092	2.7267979	2.6197687	2.5627076	2.0869746	2.6905772	2.672391	2.672391	2.839692	2.858448	2.5045202	2.3730165
C8orf60	3.7668666	3.7610903	3.9170136	3.9035452	4.1200397	3.9035219	3.9962904	3.5657764	3.9361057	3.800161	4.1203235	4.0085467
C9	0.7655856	0.7510259	0.8631529	0.9151162	1.16978	1.0998703	1.1511237	0.8818152	1.0998703	1.0998703	1.0998703	1.0998703
C9orf114	4.2634704	4.1988959	4.2706428	3.905708	3.9443033	4.4475799	4.4475799	4.4475799	4.4569945	4.5062765	4.4475799	4.2014043
C9orf116	2.8268662	3.1195533	3.0398162	2.9648884	2.4667037	3.0329421	3.0185439	3.0185439	2.9042463	3.1724439	3.0601223	2.9587012
C9orf156	3.35272	3.2540878	3.3038017	3.3159462	3.0847651	3.4861376	3.6391284	3.6102692	3.4587081	3.5409623	3.4745874	3.5461842
C9orf16	4.4227006	4.6437183	4.567407	4.4786894	4.636458	5.2556025	5.2805328	5.1828311	5.0415286	4.9094396	4.8712812	4.8448975
C9orf3	4.5733885	4.2668646	4.4553157	4.4236733	4.1200397	3.8472579	4.2467588	3.9201496	4.7367874	4.8895909	4.6417116	4.4822393
C9orf38	1.1972185	1.4984188	1.2957363	1.2431138	1.8002733	1.4201297	1.044041	1.2542242	1.2608185	1.1271125	1.4201297	1.3994662
C9orf40	3.1610511	2.8079449	3.2193561	2.6790768	2.8414154	3.2899447	3.6475851	3.7211269	3.2451202	3.3456088	3.5995383	3.2899447
C9orf53	1.9733673	2.5699914	2.2086115	2.1618971	2.6911935	2.0983635	2.2417304	2.1657113	2.2417304	2.3716741	2.2417304	2.3880897
C9orf78	4.5721262	4.8462859	4.6774937	4.5820945	4.3495587	5.0979723	5.3863732	5.3237409	5.1374979	5.1374979	5.1059257	4.8223219
C9orf9	2.5678599	3.0317821	2.8653337	2.7181958	2.3869294	3.6318753	3.7230999	3.5601951	3.4774913	3.401712	3.4774913	3.0519399
C9orf91	2.7596032	2.7596032	2.3780567	3.2525525	1.9415438	2.6905772	3.4315687	2.737627	2.5246502	2.3339675	2.4161354	2.5547831
CA1	3.0372846	2.9666055	3.0587106	2.9930697	2.9754589	2.9807586	3.0519851	2.9529237	2.8435404	2.8424565	2.9927706	3.0953089
CA10	1.1187439	1.0923475	1.1779391	1.0923475	1.0594354	1.1511237	1.1511237	1.1511237	1.1511237	1.1511237	1.2365014	1.1511237
CA11	3.2712079	3.2293266	3.1222535	3.5011031	2.988391	3.9031144	3.7129719	3.6157851	3.7129719	3.7129719	3.7129719	3.7129719
CA12	3.8620732	3.6319302	4.7794674	4.4742691	3.6341717	3.2041048	3.0547788	3.1443615	3.2612798	3.3826496	3.4783681	3.6746479
CA14	3.632606	3.3392653	3.2479343	3.4572217	2.6911935	3.5471903	3.3219413	3.3847993	3.2224323	3.3384675	3.3847993	3.847497
CA2	1.902078	1.9776046	2.0988641	1.7730195	1.5322785	1.870749	1.870749	1.9300787	1.870749	1.7037411	1.6692551	1.9541109
CA3	0.6044669	0.5903081	0.7417677	0.7700519	1.0594354	1.0449803	0.9988206	0.9154587	0.8320967	0.8914475	0.9154587	0.9154587
CA4	2.6821325	2.682265	2.7925902	2.7651075	2.6903085	3.0148589	2.9396866	2.8927243	2.7965618	3.1475673	3.0017801	3.1619084
CA5A	2.8942497	3.3549863	3.1710411	3.6345816	2.5392017	3.1892761	3.2934622	3.2039422	3.1892761	3.1661183	3.1892761	3.2870945
CA5B	3.0336317	2.9848893	2.9956118	2.8618925	2.9033197	2.9929154	2.7771278	2.9929154	2.9929154	2.9411971	3.0300797	3.3286509
CA5BP1	4.1546383	4.1696723	4.2068513	4.1847062	3.8481515	3.8137622	4.189308	4.0139064	4.055602	4.055602	4.0326779	4.1203235
CA6	2.9324181	2.7848164	2.6578276	2.7674405	2.2357762	2.5104777	2.2085773	2.4188685	2.2803299	2.4597856	2.4597856	2.5110389
CA7	3.5103247	3.5739777	3.5103247	3.8804338	3.1307708	3.7129719	3.6973567	3.58107	3.6973567	3.6558357	3.8887294	3.6728307
CA8	2.3635407	2.5380141	3.0702305	2.5699914	2.3869294	2.5110389	2.412517	2.4161844	2.5110389	2.5110389	2.5355649	2.5110389
CA9	3.6024683	3.4481724	3.6024683	3.648944	3.8481515	3.3930396	3.4600082	3.191308	3.5799081	3.4600082	3.522771	3.6273093
CAAP1	5.6748074	5.7687468	5.7067661	5.4751012	5.4055369	5.9055215	5.0922763	5.9130514	5.746409	5.7719046	5.8427636	6.1956844
CAB39	6.9027924	6.8842358	6.8674063	6.567716	6.4327359	6.8786904	7.1666868	7.0455492	7.0652912	7.2269783	6.9047432	7.0147611
CAB39L	3.8658614	3.5963462	3.8208273	3.8929214	2.988391	3.7700724	3.7440569	3.8397958	3.4774913	3.7700724	3.7700724	3.81374
CABIN1	4.6807968	4.8786745	4.7618833	4.8652564	4.8558621	4.9489666	5.1023276	5.0082097	4.9083261	5.0531198	5.1124315	5.1615672
CABP1	2.1503314	2.2895954	2.3875149	2.1069063	1.7159775	2.0871063	2.2258349	2.1425028	2.3804763	2.3503765	2.3036254	2.2728308
CABP2	2.0562383	1.939684	1.6989618	2.1940064	2.3869294	2.2417304	2.2657417	2.2185565	2.2417304	2.2287036	2.3642105	2.159066
CABP5	1.8602431	1.7766272	1.9341311	1.9947993	1.8002733	2.0549668	1.9348051	2.0549668	2.0253453	1.8498372	2.0549668	2.4051116
CABYR	2.9051289	2.8925635	3.0137172	2.9051289	2.2357762	3.3135167	2.7220278	2.9847983	2.6696136	2.8510924	2.9931018	3.4774913
CACFD1	5.1782924	5.1037524	5.0957689	5.14836	5.0631525	5.2172135	5.2401918	5.0044205	5.2404919	5.1221191	5.1923912	5.3312668
CACNA1B	2.3573445	2.3289303	2.3635407	2.426415	2.3869294	2.1420213	2.2417304	2.2417304	2.3202831	2.2417304	2.4119729	2.1895473
CACNA1C	1.7265801	1.8466337	1.9013489	1.9185914	1.7027781	1.7327173	1.6497002	1.6964271	1.7383966	1.753489	1.7760827	1.7175955
CACNA1D	2.0512917	2.0993816	1.9441811	1.8684091	1.7231824	1.8572782	1.7638964	1.8572782	1.9119727	1.8435125	1.8572782	1.8249932
CACNA1E	1.8615265	1.9367981	1.9367981	1.9367981	1.6637297	1.838105	1.838105	1.698542	1.870749	2.0214275	1.8475196	1.6687881
CACNA1F	3.5799448	3.7574813	3.7940587	3.539995	3.5207393	3.5995383	3.3501839	3.2976544	3.1659661	3.3501839	3.2976544	3.7970166
CACNA1G	2.3573841	2.2671627	2.4406343	2.4590271	2.5162089	2.4989444	2.3850962	2.4006458	2.436009	2.4830422	2.4717257	2.4961218
CACNA1H	4.1106209	4.2254099	4.1986728	4.4160586	3.6367644	3.8531947	3.7447656	3.7447656	3.4774913	3.735351	3.7078415	4.2271089
CACNA1I	3.1976313	3.2181047	3.1493796	3.1847565	2.9653532	3.4705201	3.5076638	3.3829312	3.3861646	3.3751865	3.5631471	3.477651
CACNA1S	3.0019466	2.8863256	2.946823	2.9730413	2.6911935	2.9339437	3.1891694	3.0082723	2.7909817	3.0082723	3.0082723	3.1091745
CACNA2D1	3.6671304	3.7736516	3.7079903	3.7079903	3.3975832	3.5995383	3.1056956	3.5995383	3.5995383	3.5618417	3.4127747	3.9654672
CACNA2D2	2.7414577	2.8603158	2.6538652	2.7414577	2.6911935	3.183523	3.3070783	3.183523	3.0955805	3.0955805	3.4008136	3.183523
CACNA2D3	1.5734667	1.3630608	1.5494458	1.5271511	1.4061153	1.310435	1.310435	1.310435	1.310435	1.310435	1.444141	1.3740188
CACNB1	3.2796918	3.1147082	3.1857062	3.1837087	3.1875628	3.2083418	2.9416944	2.983873	2.9568294	2.9465016	3.0643453	3.2882298
CACNB2	1.6121766	1.5129758	1.6137363	1.6467931	1.6233728	1.6567391	1.6371659	1.6230536	1.6570757	1.6804051	1.6991773	1.6894918
CACNB3	5.0759873	5.1211639	5.0602976	5.2789309	5.1423623	5.5865699	5.2112116	5.0080828	5.3295876	5.2747804	5.3694154	5.3202
CACNB4	2.3883819	2.0152349	2.2810354	2.3787409	2.5392017	2.8373134	2.6307372	2.8141395	2.5794839	2.8402618	2.9874181	2.6848959
CACNG1	2.3894072	2.2477225	2.3894072	2.4459434	2.5392017	2.4041215	2.4183206	2.4183206	2.5726751	2.4183206	2.4853669	2.5158714
CACNG2	3.2262097	3.1684262	3.1772479	3.1272875	2.8414154	2.7029924	2.2843567	2.4945399	2.5355649	2.5355649	2.5355649	2.5779019
CACNG3	2.8895313	2.8490807	2.8895313	2.9506661	2.6911935	2.867262	2.7661398	2.8903267	3.1083819	2.8759403	3.2006258	3.2278217
CACNG4	4.9862985	4.9462034	5.0219672	4.9971425	4.908039	4.9291292	4.4629536	4.8604737	4.8657618	4.8732815	4.9456873	5.0440068
CACNG5	2.5932011	2.8464305	2.5735547	2.7996518	2.988391	2.4041215	2.4041215	2.2417304	2.3086244	2.4041215	2.7541887	2.4208253
CACTIN	4.9527615	4.9364727	4.9066425	4.9303785	4.9021045	4.9866504	4.9893754	5.0368139	5.1157559	5.334675	5.1405077	5.076789
CACYBP	5.8919598	5.7851547	5.8428059	5.6833824	5.5226395	5.9764989	6.2422887	6.3040249	6.0997215	6.2976644	6.2117411	6.1344291
CAD	5.737453	5.7016222	5.7119012	5.7975995	5.7651798	6.0119941	6.1376598	5.9034467	6.0513678	6.272886	6.468377	6.1359137
CADM1	2.3449043	2.3101824	2.4086813	2.1611878	1.981586	2.576302	2.9007292	3.3306727	2.3530598	2.584156	2.4274555	2.6021674
CADM3	3.5700427	4.2849682	3.978114	4.9725343	3.6100512	3.4366566	3.2191514	3.4238385	3.4797038	3.630526	3.4590822	3.7733692
CADM3-AS1	2.4911777	2.3919167	2.5447804	2.339161	2.0869746	2.1656853	2.4484966	2.3677608	2.2417304	2.1881462	2.5846227	2.6766257
CADM4	2.4139314	2.287766	2.4540837	2.5025295	2.249076	2.4086176	2.404573	2.3295149	2.4055541	2.4250714	2.3754992	2.3948021
CADPS	0.9994526	1.0933526	1.2248556	1.0493108	1.2852983	1.2773997	1.0936267	1.1511237	1.1511237	1.0329918	1.1511237	1.4113372
CADPS2	4.7548993	4.7582362	4.5304363	5.0163769	4.827139	4.9782338	5.6393985	5.629247	5.8747269	5.8385521	5.9230814	6.1173742
CALB1	1.4797374	1.4974378	1.5850946	1.5216073	1.6134211	1.2906292	1.3871062	1.3529139	1.3398352	1.2859143	1.3956028	1.3633178
CALB2	2.2398853	2.0894696	2.3164643	2.2076736	2.0869746	2.2533214	2.2417304	2.2417304	2.2417304	2.2417304	2.3522786	2.6129436
CALCA	2.1988592	2.1548915	2.2266656	2.2752361	2.3215226	2.3779379	2.3263287	2.3376155	2.2966013	2.329714	2.4365297	2.4589674
CALCB	1.875823	1.7484578	1.9007748	1.7595929	1.5322785	1.6139244	1.4446075	1.5285466	1.6379356	1.6139244	1.6139244	1.8741379
CALCOCO1	5.5099767	5.5827686	5.4827248	5.8040444	5.8426424	5.6558755	5.387092	5.2347501	5.7518487	5.4373954	5.5095162	5.7690919
CALCOCO2	6.7511741	6.7054565	6.6694109	6.8512783	6.6919056	6.3674056	6.4087605	6.3581886	6.8996529	6.4352001	6.7270759	6.6677462
CALCR	1.5192674	1.479187	1.5501129	1.4707697	2.0253295	1.9813512	1.8810811	1.7987339	1.880455	2.0587735	2.0918854	2.2888395
CALCRL	6.2375615	6.6252579	6.3612102	6.285586	6.2993576	7.4243203	5.4963029	7.0237086	7.9663802	7.433789	7.1170748	6.9952523
CALD1	5.4214125	5.4703055	5.3658517	5.4512819	5.2749062	5.0353893	4.3720091	4.8884622	5.1306324	5.1920594	5.1711054	5.0003176
CALHM2	4.9079775	5.0426021	4.84755	4.862912	4.8659611	4.2062703	4.663937	4.1299836	5.4989204	5.150914	5.4443312	5.170775
CALM1	5.1295093	5.2874374	5.3920945	5.0759215	4.8770874	5.626362	4.0469312	5.4393385	5.330866	5.7728662	4.9074824	5.1911794
CALML3	2.6160849	2.6002411	2.5068078	2.9070151	2.6903085	2.8364959	2.8233446	2.9183263	2.8722331	2.7916684	2.8653141	3.1179655
CALML4	3.0401353	3.0772576	2.8962653	2.7713365	2.5376828	3.5376816	3.4024731	3.3445909	3.4032323	3.4024731	3.4521301	3.3577699
CALML5	1.5604626	1.5159105	1.5625033	1.5148902	2.8414154	1.5547042	1.502521	1.5547042	1.5547042	1.5547042	1.5547042	1.5547042
CALR	6.5695446	6.5053624	6.5589334	6.5579898	7.1570509	6.9716072	6.9359565	6.7131399	6.7695435	7.2037805	6.9708502	6.9674107
CALU	7.5234341	7.5957449	8.0268102	8.0952096	7.7126431	8.0180303	6.9792131	7.7177903	7.9771861	7.7480074	7.7892512	7.6290099
CALY	2.0026745	1.9081675	1.94856	1.7732679	1.6637297	2.1440226	2.2769326	2.0549668	2.1730988	2.1730988	2.0549668	2.1730988
CAMK1	4.1904005	3.8822385	4.1883939	4.3423851	3.3975832	4.4475799	4.9965315	4.5169766	4.2270397	4.4475799	4.2666828	4.3348698
CAMK1D	2.2747872	2.614263	2.4699482	2.7580959	2.0869746	2.2613137	2.743075	2.5632221	2.2417304	2.3735561	2.0584079	2.1059363
CAMK1G	2.8305181	2.6476536	2.9297625	2.8067482	2.8922563	2.7560713	2.5019785	2.7280307	2.7280307	2.659925	2.7116541	2.9986417
CAMK2A	3.4220097	3.2821832	3.4536106	3.2625462	2.7559406	3.4355655	3.3173412	3.4297402	3.3699031	3.1446432	3.5471121	3.6926367
CAMK2B	2.8886601	2.7515529	2.9599882	2.8542351	2.9046788	2.8457783	2.6918867	2.7690207	2.8121376	2.8119543	2.9514668	2.9972125
CAMK2G	4.3456806	4.3027928	4.2179523	4.5053791	4.4823454	4.367023	4.1754655	4.3048922	4.4570989	4.2694831	4.6425605	4.4442084
CAMK2N1	6.2564972	6.0592388	6.1649117	6.2569425	5.3710924	5.7610719	6.2473299	5.8991068	5.8204069	5.8991068	5.8991068	6.8840053
CAMK4	1.5171139	1.4183281	1.2912743	1.4522326	1.6637297	1.6194232	1.5226467	1.6373627	1.6055068	1.6584903	1.6373627	2.1650327
CAMKK2	4.593552	4.4931588	4.488535	4.4677279	4.3501151	4.5301682	4.2800486	4.5269734	4.105723	4.4905246	4.7372574	4.6562632
CAMKMT	3.5448839	3.5551902	3.5099881	3.5769254	2.8414154	3.7892043	3.8896841	3.7892043	3.7570344	3.8872351	3.7892043	3.7892043
CAMKV	3.5751394	3.3944395	3.4830347	3.7661181	3.6367644	3.6588348	3.4774913	3.6588348	3.7230711	3.5271107	3.7440569	3.918017
CAMLG	6.2873831	6.4110847	6.1864678	6.2873831	6.2169712	6.710817	6.7767385	6.2079196	6.4751146	6.3644225	6.5314395	6.4875941
CAMP	3.4588991	3.5305536	3.7283197	3.7491863	3.5207393	3.5995383	3.4789434	3.2861925	3.3955815	3.4366065	3.5076535	3.4878598
CAMSAP1	3.1714403	3.1872926	3.1370492	3.3244482	3.1508798	3.473192	3.7485152	3.6077129	3.5028689	3.6056384	3.2842723	3.2628677
CAMSAP2	5.2120358	5.2116492	5.117759	5.1743299	4.8796694	5.7707405	5.6349751	5.7319588	5.5870659	5.5544273	5.2995072	5.4373436
CAMTA1	2.7720791	2.7836876	2.6176045	2.5721717	3.1307708	1.6124857	1.1759073	1.5285466	1.1975312	1.4783058	1.7466583	1.948881
CAMTA2	4.2936849	4.4370975	4.4629952	4.3594045	4.9720776	4.3308232	4.6612865	4.0430689	4.0260289	4.0964403	4.0301311	3.9967311
CAND1	5.8794074	5.8697938	5.9472612	5.8715413	5.5713119	5.9878971	5.9664858	5.9815198	6.0842701	6.1865962	5.9740702	6.2440165
CAND2	2.8338612	2.9977277	2.5807438	3.4351831	2.5392017	2.8020021	2.3180108	2.7941951	2.867262	2.8913818	3.3478601	3.4774913
CANT1	6.9187575	6.8980569	6.8375755	6.8780419	6.7943523	6.9715549	7.2471388	6.9498529	7.0685937	6.9661872	7.1883641	6.9899872
CANX	8.336965	8.3167165	8.3778612	8.4748242	8.22612	8.6554466	7.741392	8.6911756	8.5084617	8.6274098	8.607803	8.5558611
CAP1	8.7673536	8.795589	8.9291456	8.796505	8.486459	9.3362162	9.2808284	9.4476373	8.9995808	9.0372936	8.9984964	8.8400809
CAP2	5.4151099	5.3914938	5.4012514	5.2121492	4.9289087	3.958972	3.584477	4.1856079	5.250184	5.3651205	5.6859836	5.783874
CAPG	5.4462199	5.2213812	4.9110651	5.0403204	4.7753991	5.5809065	6.2634102	4.910235	5.492688	6.1621381	5.2987116	5.4490264
CAPN1	5.5631212	5.6701922	5.6085883	5.6801018	5.6549687	6.3993968	6.6156484	6.4460438	6.1714396	6.1798635	6.1419601	5.8991068
CAPN10	2.9347762	2.9124221	2.9636021	2.8127064	3.0811928	3.0139469	2.9181757	2.8880085	2.9525746	3.0681836	3.0361646	3.0103787
CAPN11	2.8389022	2.8606971	2.5286067	2.3937639	2.6911935	2.5632221	2.2530463	2.2140674	2.6170446	2.5632221	2.8326585	2.5632221
CAPN15	3.9469841	4.4436079	4.2550166	4.0524265	4.2770109	4.1764762	4.5559131	4.3210988	4.3791741	4.4640871	4.0222927	4.3210988
CAPN2	6.5371149	6.2635027	6.482316	6.2352947	6.6823066	6.6908501	6.519316	6.6693709	6.5246194	6.3902493	6.6869104	6.7867631
CAPN3	2.4457169	2.3145853	2.3682371	2.2841658	2.2384676	2.1992515	2.231608	2.2336188	2.1346392	2.2100815	2.2792457	2.4188781
CAPN5	3.0715092	2.934461	3.1502461	3.6253319	2.8414154	3.9173582	3.6745309	3.9242895	4.3397497	3.8913859	3.4154951	3.7796674
CAPN6	1.3218139	1.186784	1.2542052	1.2232181	1.5795557	1.3627076	1.3228144	1.157509	1.3482392	1.2591004	1.3586093	1.4517553
CAPN7	4.535356	4.4983721	4.5552848	4.6122553	4.1106571	4.387741	3.9505277	4.7368182	4.7268848	4.6883834	4.6719462	4.5724321
CAPN9	1.9795836	1.9017496	1.9787543	2.0433599	2.387489	2.3837765	2.2397606	2.2337584	2.4055968	2.3958696	2.3749664	2.5814633
CAPNS1	9.0028336	9.0452334	9.0024761	8.7718601	9.2582989	9.1727045	9.1026282	9.0904807	9.2063121	9.1480872	9.2309141	9.317585
CAPRIN1	7.9983196	7.9983744	8.0745653	8.0959559	7.8822462	8.4707312	7.2868739	8.4033104	8.1668039	8.3459106	8.2312295	8.3825865
CAPRIN2	5.3349355	5.3522084	5.5922423	5.6470921	5.1037753	5.2135698	5.9829612	5.6746601	6.5156594	6.3929495	5.9829612	5.9829612
CAPZA1	8.6812636	8.4862361	8.6366342	8.5721136	8.3636381	8.9942909	8.8977331	9.0898946	8.8977331	9.0070871	8.9681484	8.8547875
CAPZA2	7.4264003	7.4331335	7.2832392	7.170671	7.1744484	7.6924714	7.3626667	7.7630655	7.8210636	8.0212282	7.9554102	8.0402999
CAPZB	6.6262614	6.5285864	6.5785029	6.6121175	6.4375187	6.7103445	6.659629	6.5515928	6.6490239	6.69276	6.7046941	6.7717865
CARD10	3.8106369	3.9309044	3.8826621	3.8620846	3.7604002	3.8166327	3.5441405	3.5828785	3.6884484	3.4520157	3.9599252	3.8983184
CARD14	2.3465961	2.2985696	2.4043276	2.7500322	2.387489	2.2842071	2.2925324	2.5086376	2.516356	2.4404858	2.4404858	2.582069
CARD8	4.6992404	4.8741704	4.3743592	5.0204372	5.2625315	6.8310599	6.4243697	6.8960989	5.4301542	5.067547	5.7293827	5.9354077
CARF	1.1758394	1.0117492	1.1758394	1.0117492	1.2852983	1.4113372	1.3786932	1.3786932	1.3786932	1.3786932	1.3786932	1.3376682
CARHSP1	6.5320721	6.3325507	6.3514188	6.2998906	5.5356367	6.6839772	6.858116	6.718143	6.6839772	6.6494924	6.6839772	6.6839772
CARKD	6.1452984	6.1490316	6.0247687	6.2271873	5.8675658	6.2704773	6.6331875	6.2296452	6.558399	6.4253964	6.4338202	6.371841
CARM1	5.8025812	6.0211252	5.9817195	6.0390139	5.6549687	6.1285175	6.3685851	6.1285175	6.0971939	6.2398515	6.1061153	5.8107129
CARS	5.9644419	6.1113751	6.2246835	6.1538169	5.4909007	6.4711672	6.7019729	6.5789919	6.4627511	6.4039122	6.404988	6.2284189
CARS2	5.1134598	5.0107973	4.9842053	4.904897	4.9720776	4.7827033	5.5578304	4.9209167	5.4153366	5.2713061	5.2229143	5.114713
CARTPT	2.5699914	2.3904564	2.672647	2.5699914	2.6911935	2.5909047	2.5110389	2.3987013	2.5200423	2.4935558	2.5355649	2.5110389
CASC1	0.9783964	1.0220032	1.0153307	0.9112571	1.2852983	1.1511237	1.1511237	1.1511237	1.1511237	1.0329918	1.1511237	1.1746409
CASC5	0.8295191	0.9704216	0.9761722	1.164702	1.16978	1.1511237	1.1342938	1.1511237	1.1511237	1.1511237	1.1271125	1.1746409
CASD1	4.0541784	4.2920507	4.248743	4.248743	3.3975832	4.4163037	3.4147718	4.4163037	4.7906235	4.4163037	4.4163037	4.4163037
CASK	4.1272278	4.2959358	4.2688691	4.2287225	3.9410744	5.3158705	4.992063	5.3193888	4.19483	4.5238619	4.0535233	4.439872
CASKIN2	4.5470006	4.4661797	4.2967484	4.5104221	4.6688377	4.4862902	4.5724342	4.5942078	4.5186082	4.4638333	4.5088525	4.4526298
CASP1	3.7089939	3.7069838	3.6943167	3.7475099	3.6922225	3.580962	3.4179721	3.1989458	3.4407379	2.9704177	4.0571831	4.1478869
CASP10	3.3927485	3.3431198	3.540516	3.2822218	3.1849303	3.5239088	2.9959748	3.3371163	3.3064608	3.3137342	3.5449025	3.5596062
CASP2	3.4356157	3.4414672	3.3516193	3.2589504	3.2467573	3.6004241	2.8979778	3.6498887	3.9812507	3.6716471	3.7959065	3.4979433
CASP3	6.1264417	6.1251516	5.6253369	5.8057528	5.4720528	6.2595572	6.2002374	6.6183646	6.0441926	6.0510137	6.0612893	6.2002374
CASP4	3.4819209	3.5774187	3.3955054	3.3567715	3.8699856	3.8396535	4.1211732	3.7792336	4.3907073	3.9658085	4.1559764	4.3004484
CASP5	2.9734285	2.9016552	2.9400086	2.7078987	2.6911935	2.6905772	2.2598615	2.4458032	2.5355649	2.5355649	2.5363937	2.5355649
CASP6	5.1905648	5.2786285	5.0412383	4.5973878	4.7283216	5.5002642	5.5892865	5.4410512	5.5214594	5.399644	5.4745427	5.2878304
CASP7	6.0054188	6.0323297	6.3833482	5.9798487	5.6833208	6.1425806	5.3762311	5.8826458	5.4293815	5.083041	5.8176209	5.6820635
CASP8	2.6886935	3.0061266	3.1082791	3.1401136	2.5385958	4.1860118	3.195075	3.6253972	3.6827283	3.5888637	4.1433689	4.0911254
CASP8AP2	4.7363295	4.7475095	4.4974232	4.4337789	4.2006394	4.4158588	3.8896841	4.5548129	4.4569945	4.4569945	4.4569945	4.7609781
CASP9	4.3755191	4.4060089	4.4974803	4.400942	4.1106571	4.9268303	4.4940777	4.7881339	4.4032485	4.5089212	4.9831451	4.9357973
CASQ1	2.0348247	1.7316804	1.867491	1.8387328	1.9415438	1.7511713	2.2417304	1.7511713	1.7511713	1.5678488	1.7921963	2.0607296
CASQ2	2.9511088	2.4861273	2.7679898	2.9371634	2.5392017	2.4445526	2.051962	2.2417304	2.2577721	2.0986152	2.2417304	2.7440646
CASR	2.9083016	3.0560113	2.9990626	3.0679078	3.1936766	2.8708135	2.6198115	2.7041849	2.7468738	2.7454008	2.6837007	2.842801
CASS4	1.266415	1.0220032	1.3352322	1.3558222	1.5322785	1.5285466	1.5285466	1.5285466	1.5285466	1.5045354	1.5285466	1.5520638
CAST	5.8641576	5.8456203	5.8083124	6.1983715	5.752769	6.0768893	5.8822688	6.1331747	6.0169382	5.7712091	5.9836457	6.1664854
CASZ1	4.4169933	4.4410535	4.4336824	4.3112708	4.0347593	4.551968	4.2216902	4.2059472	4.2338612	4.3498925	4.3498925	4.3977991
CAT	4.3519288	4.4769705	4.5114481	4.3679861	4.1851081	4.4255085	4.0864095	4.2347428	4.5400932	4.375616	4.6227882	4.631461
CATR1	0.9916351	1.0174121	1.0650252	1.0908021	1.4061153	1.0417347	1.1023697	1.0417347	1.0417347	1.0417347	1.0417347	1.0417347
CATSPERB	1.1935448	1.1935448	1.1935448	1.2448052	1.8002733	1.2244938	1.3365925	1.310435	1.4285669	1.310435	1.310435	1.4937575
CATSPERG	2.213179	1.871933	2.1466288	2.0492228	1.8002733	1.7206311	1.8574606	1.8830222	1.870749	1.8399775	2.0144656	2.0998674
CAV1	9.4839709	9.7111451	9.6560345	9.4284528	9.5917794	9.382794	8.8779545	9.2149958	9.7326383	9.7110406	10.0327732	9.8094971
CAV2	6.3948417	6.5980905	6.6021928	6.295415	6.2714844	6.4848605	5.8542093	6.2424081	6.5844132	6.4888341	6.6689524	6.6353991
CAV3	4.2948341	3.8691171	4.2523127	4.4337789	4.2770109	4.1047083	3.8713598	3.9220605	4.0643489	4.1203235	4.4155178	4.2548486
CBFA2T2	3.3995932	3.3391255	3.4448811	3.4155341	2.9745057	3.7100614	3.5656447	3.4608676	3.652138	3.7571003	3.7547892	3.635027
CBFA2T3	1.7177071	1.8146334	1.5468572	1.6150957	1.5322785	2.0568786	1.7921963	1.8761354	1.7088343	1.7580034	2.1389059	1.8761354
CBFB	6.7250406	6.7626397	6.5296208	6.7356248	6.4340929	7.1558005	7.3170138	7.6465866	7.8746935	8.4645448	6.4413301	6.8133687
CBL	3.2454935	3.3433957	3.2582945	3.4457719	2.6911935	3.0445102	2.7310154	2.8903267	2.7337163	2.8671689	3.0769588	3.078847
CBLB	2.7951819	2.9179017	2.8460731	3.0659152	2.7942097	3.371344	3.0725899	3.1184568	3.2069182	3.0302726	2.9055623	2.7983844
CBLC	1.7215713	1.7215713	1.6422909	1.7215713	1.8002733	1.870749	1.6304902	1.6816481	1.838105	1.8878906	1.838105	1.838105
CBLL1	4.1856762	4.0204503	3.9193584	3.7339007	2.3869294	4.3660613	3.8896841	4.6578557	3.8896841	3.8896841	3.6728825	3.8896841
CBLN1	1.833171	1.7839461	1.608877	1.561948	1.6637297	1.7048221	1.500233	1.6816481	1.4168711	1.6816481	1.8997598	1.8288999
CBR1	4.9641431	4.9537128	5.1347649	5.3626713	3.9443033	4.1929609	5.5546546	5.6726765	4.6962016	5.3335277	5.6820911	5.4675592
CBR3	5.4252299	5.2804941	5.03407	5.0911687	4.7217345	5.415344	5.9030919	5.975204	5.787488	5.6453802	6.582682	6.140253
CBR4	3.9869739	4.032402	3.9369834	3.3184107	3.5207393	5.2176872	5.0979723	5.0979723	4.8212822	5.0979723	5.1430294	5.0258601
CBS	4.6266137	4.115292	4.722013	4.9063818	4.4845656	5.1908591	5.2012205	4.6864576	4.8939845	4.9785485	4.6417116	3.8485056
CBX1	7.1434247	7.1074178	6.9032804	6.8344154	6.6919056	7.0878719	7.0192072	7.2414384	7.3114049	7.4591757	7.4283483	7.4730205
CBX2	3.3748764	3.2161002	3.3905627	3.3184764	2.8414154	2.9257834	2.741213	2.903604	2.9584866	2.5781927	2.8160685	3.0692262
CBX3	7.8490588	7.7671258	7.7884128	7.4283789	7.4503749	8.1840712	7.9255158	8.1956435	7.7609075	8.1999873	8.1415545	8.1945831
CBX4	2.6592095	2.6392662	2.8676276	2.8155231	2.988391	2.7781011	2.6995484	2.743075	2.575774	2.993261	2.3530247	2.7922405
CBX5	5.6121556	5.6612847	5.4904834	5.6319579	5.4198217	5.4170878	5.8655004	5.7223023	5.9285531	5.9418347	6.0637231	5.7349974
CBX6	6.6558949	6.6369106	6.4262959	6.5484887	6.5219984	7.0206429	7.0754407	6.9255486	6.7506906	6.96547	6.893242	6.8916968
CBX7	3.9746308	3.889691	3.8266109	3.9877939	3.3975832	3.4953522	3.7440569	3.7440569	3.5428637	3.7993358	3.8661039	4.3433937
CBX8	2.3970236	2.4303062	2.4797454	2.5931788	2.5392017	2.3181288	2.2417304	2.2417304	2.2417304	2.2417304	2.2417304	2.2919713
CBY1	6.1358594	6.1953161	6.0374453	6.1416135	6.255248	5.8861305	6.0170076	5.84308	6.4124061	6.3644225	6.3298949	6.3338538
CC2D1A	2.9315176	2.8953021	2.8168225	3.0152844	3.0980438	3.450078	3.4494364	3.2997405	3.3689972	3.4829662	3.2997958	3.2156452
CCAR2	1.2114164	1.1191469	1.4123499	1.2456002	1.4061153	0.9403489	1.0952566	1.1786907	1.1271125	1.1271125	1.1271125	1.0625424
CCBL1	4.0541784	4.1788958	3.9689474	3.9464426	4.1200397	4.4475799	4.6068009	4.3970849	4.3727072	4.4363327	4.5106872	4.7002541
CCBL2	5.8421744	5.7408218	5.296578	5.6417171	5.4055369	5.9025562	6.1377158	6.1266551	6.1176703	6.1490018	6.0586594	5.962384
CCDC101	4.5102166	4.4552272	4.6103646	4.467548	4.4816769	4.6175869	4.7417055	4.5715359	4.6399218	4.6564301	4.7600659	4.7397106
CCDC102B	0.7414731	0.6359149	0.9761722	0.8406401	0.9540853	0.9577956	0.8657443	0.8657443	0.9577956	1.1169526	1.1271125	0.9577956
CCDC106	2.7506614	2.9209816	2.5242947	3.0183714	2.5392017	3.747945	3.5036758	3.6475856	3.5036758	3.4600082	3.5282018	3.5036758
CCDC109B	6.2642037	6.4704627	6.0413804	5.9340058	6.0086889	6.6204609	6.6798264	6.9627861	6.9487678	7.0836831	6.9684043	6.8143769
CCDC121	1.0169174	1.4307635	1.0734675	0.8853983	1.16978	1.1754715	1.3622958	1.0245463	1.535233	1.3622958	1.310435	1.310435
CCDC130	4.727205	4.8359549	4.7613004	4.8424185	4.2006394	5.0979723	5.4535179	5.0979723	5.3077379	5.0728332	5.0430896	4.9208865
CCDC132	2.2742564	2.1948852	1.9909422	2.3123624	2.2357762	2.0549668	1.5709188	1.9238062	1.899795	1.8467042	2.0616386	1.942132
CCDC134	3.2710613	3.2161307	3.332685	3.2710613	3.3975832	3.3013673	3.4010765	3.3651537	3.571319	3.4943564	3.571319	3.2479443
CCDC144A	0.9761722	0.8096127	0.8000051	1.4734273	1.2852983	0.9323458	1.0840717	1.0417347	1.1680108	1.0177235	1.201046	0.9236028
CCDC15	2.9010908	3.1982288	3.1272215	2.9157056	3.2674377	3.2515163	3.4174433	3.7008441	3.5909645	3.3298554	3.4314995	3.3847993
CCDC170	1.5992511	1.4926354	1.7257181	1.5566771	1.9415438	2.2657417	2.2417304	2.2079262	2.0341494	2.2417304	2.2417304	2.2417304
CCDC176	3.6251155	3.299662	3.8254741	3.5022207	2.8414154	3.7129719	2.8564903	3.5609254	3.4774913	3.4774913	3.2658375	3.4774913
CCDC177	3.2694186	2.834349	2.7916151	2.9608024	2.3869294	2.2417304	2.4857793	2.2278926	2.2417304	2.0549668	2.5355649	2.7722549
CCDC181	1.1305254	1.3417667	1.7707823	1.2641062	1.5322785	1.477736	1.310435	1.5027624	1.1223263	1.268098	1.2126166	1.310435
CCDC186	2.761983	2.8506454	2.8704224	2.7474772	2.2357762	2.7490043	1.8755112	2.3066841	2.4597856	2.4597856	2.4597856	2.7693439
CCDC19	3.6617276	3.4619174	3.5724532	3.6851719	3.3975832	3.5995383	3.5536296	3.4671777	3.5995383	3.5995383	3.661491	3.6646118
CCDC22	3.2352258	3.8039099	3.6085233	3.5537548	3.5066142	3.9985561	4.3391645	3.9777334	4.1046118	4.0531717	3.9747154	3.8843095
CCDC25	4.4958745	4.7418665	4.3513108	4.3083474	4.2006394	4.5674806	4.6442528	4.5413166	4.5696619	4.7375327	5.0111312	5.0973319
CCDC28A	4.9784094	4.9158011	4.8774697	4.781281	3.9443033	4.9814289	5.2627127	4.9887582	5.6452599	5.0922245	5.5360308	5.5624962
CCDC28B	3.0686245	3.1902981	3.1596228	3.2553311	3.2182666	3.4467269	3.583769	3.3591888	3.5795348	3.5352228	3.7418375	3.605485
CCDC30	2.1423363	2.0988045	2.2176271	2.0750934	1.9415438	2.3680065	2.151804	2.2417304	1.9650404	2.0459846	2.2177192	2.6367067
CCDC33	2.3993928	2.0947184	2.1503123	2.0947184	2.5392017	2.1620139	2.2401162	2.0549668	2.1835426	2.1620139	2.1620139	2.0559281
CCDC40	2.3113112	2.2167106	2.2816164	2.3480646	2.3130881	2.4142461	2.6070544	2.2880018	2.4436463	2.591199	2.5808133	2.4900494
CCDC47	6.9728336	6.9133667	6.8752377	6.7239504	6.513911	7.464914	7.7660551	7.7111454	7.5366444	7.6006747	7.2857739	7.1965003
CCDC51	4.9742545	5.0972487	5.13748	4.9193767	4.4186393	5.8623883	5.5528569	5.5268739	5.3549235	5.2617562	5.4393385	5.3172915
CCDC53	6.0137363	5.9447388	6.1520267	5.8277134	5.8426424	6.0700429	6.1055662	6.0722464	6.5430098	6.3315314	6.3992556	6.3381059
CCDC57	3.0317821	3.0317821	2.8234015	3.1642834	2.6911935	3.183021	3.3070783	3.0519399	3.4774913	3.3070783	3.4226087	3.4178544
CCDC59	5.9480449	5.9022461	5.8048201	5.7951226	4.6080178	6.0596149	6.5566854	6.5810839	6.4826399	6.970295	6.2885869	6.10593
CCDC6	5.1387376	5.0918574	5.2686786	5.399874	5.22445	5.6661363	3.8896841	5.5038681	4.913292	5.2819454	5.0979723	5.5624175
CCDC64	4.0506317	3.8895351	4.1371087	3.9618166	3.6367644	3.4953522	3.1293671	3.4927637	3.1873417	3.3715595	3.3715595	3.6084023
CCDC68	4.7108827	3.9533414	3.5131944	4.6633917	3.7457908	2.7148362	3.7440569	3.1833688	4.7250304	5.1670306	3.5083919	4.4310382
CCDC69	2.494299	2.6976614	2.8413858	2.4475846	2.0869746	4.5406119	4.8068515	4.005717	3.0535255	2.6392412	2.6587035	2.7795424
CCDC7	3.1115984	2.8616472	3.0832207	2.9271919	2.0869746	2.5355649	2.612451	2.5355649	2.3488013	2.5355649	2.5355649	3.0848161
CCDC70	2.0360382	2.0531415	2.2860344	2.1902714	2.6911935	2.4047779	2.1621101	2.0825735	2.2417304	2.0778377	2.428494	2.2417304
CCDC71	3.2736808	3.0698943	3.2871243	3.3302849	2.5392017	3.1730977	3.2944865	3.2317099	3.5046082	3.1503006	3.4226087	3.2435236
CCDC81	1.7215713	2.0793253	2.0341804	1.9387349	2.2357762	2.2417304	2.2417304	2.2417304	2.2417304	2.2417304	2.2991854	2.2837047
CCDC82	2.4397959	2.3405349	2.2951228	2.4149806	1.9415438	2.0065204	1.7140604	1.8819312	1.7655187	1.4783058	1.9321721	2.2417304
CCDC85B	3.9802881	3.983411	3.8694597	3.9796388	3.7848769	3.7103153	3.816569	3.6673349	4.3157475	4.2717682	4.2596836	4.1602504
CCDC85C	3.4173074	3.5659793	3.6215732	3.5934745	3.2674377	3.7129719	3.6255859	3.5995383	3.5995383	3.3878845	3.5995383	3.512429
CCDC86	6.5911626	6.4727898	6.6950728	6.7094679	6.2925355	7.0899308	7.1215188	7.4528858	6.9397998	7.1215761	7.0899308	6.657681
CCDC87	3.5721839	3.4754141	3.3730933	3.4707988	2.988391	3.4226087	3.5950864	3.0190282	3.3495418	3.2971311	3.4226087	3.4627581
CCDC88A	3.0000843	2.8605914	2.9164571	2.8818286	2.8492445	3.0851792	2.3864071	3.2186919	3.3116958	3.2779508	3.2314727	3.2186919
CCDC88C	1.5386968	1.5458174	1.3238193	1.5386968	1.8002733	1.870749	1.9581232	2.2693136	1.5545428	1.6115668	2.0065431	1.870749
CCDC9	4.4064508	4.3997154	4.3170881	4.6421537	4.0347593	4.2601888	4.5840189	4.3397497	4.3311232	4.2884261	4.3397497	4.3946324
CCDC90B	6.7586486	6.9196595	6.831859	6.9342441	6.3288834	7.2177563	7.1852153	7.2157532	7.4930506	7.2358151	7.2770899	7.0482619
CCDC91	3.5622735	3.5622735	3.4645679	3.0283902	2.5392017	4.0474318	4.0474318	4.0474318	4.0474318	4.0474318	4.0474318	4.1606481
CCDC92	6.6163617	6.6713138	6.5711487	6.5421176	6.4980373	6.3706976	6.3058377	6.2955233	7.1505318	6.9944518	6.4981585	6.6433204
CCDC93	3.5569848	3.5311828	3.5304047	3.6275884	3.3777147	3.632426	4.3348972	3.9068899	3.8257803	3.8277752	3.7992127	3.664443
CCDC94	4.224752	3.9651452	4.0398058	3.8591787	3.9443033	4.314175	4.8635952	4.4475799	4.6389526	4.7702861	4.7721474	4.3535345
CCHCR1	3.2616629	3.1853683	3.1576059	3.3902158	3.1191085	3.4295842	3.3873745	3.4327435	3.6563587	3.6421917	3.6728584	3.6556788
CCIN	2.7629864	2.6780466	2.8275119	3.2486532	2.8414154	3.0302654	3.212834	2.8903267	3.5995383	3.5567389	3.6306233	3.5567389
CCK	2.3847209	2.4958854	2.5434985	2.59337	2.5392017	2.2417304	2.2417304	2.0549668	2.2155729	2.2417304	2.2417304	2.3486479
CCKAR	3.3168743	3.0341811	3.3047191	3.2299456	2.6903085	3.2012073	3.0848006	2.9449467	3.0965592	2.9674313	3.2032748	3.1499201
CCKBR	2.9770875	2.4733155	2.9044087	3.1927588	2.5392017	2.9878779	2.743075	2.743075	2.9298386	2.6928342	2.743075	3.0431112
CCL1	2.0947184	1.8876468	1.8548893	1.9525949	2.3869294	2.2417304	2.1577913	2.2417304	2.2417304	2.0650182	2.360853	2.2648882
CCL11	3.1352171	2.9985613	3.3332873	2.9218761	2.2357762	2.4768832	2.2883269	2.3324715	2.3803782	2.3099668	2.4991489	2.3803782
CCL13	2.2789681	2.1639115	2.4283183	2.4099838	2.3943322	2.5826077	2.4621223	2.5246809	2.4440525	2.4616708	2.5759145	2.7187915
CCL16	2.5650751	2.1888961	2.5273088	2.2197217	2.3869294	2.4859996	2.2417304	2.134813	2.2417304	1.8469085	2.2881427	2.6129436
CCL17	2.8317048	3.1120939	2.7875083	3.0202346	3.1307708	3.0082723	3.2195891	3.1915948	2.848961	3.0082723	3.0082723	3.2870945
CCL18	1.9536413	1.8503298	1.8398232	1.8661215	1.9424542	2.4781452	2.290018	2.3441889	2.4099569	2.3873787	2.4529655	2.4239642
CCL19	1.7343332	1.5449201	1.6697477	1.4990891	2.0869746	1.8183538	1.7921963	1.838105	1.7302382	1.92214	1.7921963	1.7921963
CCL2	9.5464043	9.578599	9.8687529	9.0934925	8.9926172	5.8606083	7.2087724	7.6264046	7.7960304	8.4154043	9.5841496	7.9391248
CCL20	4.0306292	5.3354881	3.7165974	3.1294876	3.2674377	1.7390368	1.5892817	2.0549668	3.2291397	2.5471647	3.6123447	2.3303028
CCL21	2.8943424	3.0437235	2.8943424	3.0696345	3.2674377	2.9584866	2.9584866	2.743075	2.9584866	2.8322106	2.9584866	3.1354162
CCL22	4.2559336	4.1962673	4.2983677	4.2559336	2.988391	4.0896874	4.1680474	3.9321736	4.0095839	4.1364854	4.0474318	4.2068968
CCL23	1.8554567	2.2447894	1.6206805	1.7274255	2.0180248	1.966092	3.6555311	2.5138916	1.732339	1.7086881	2.0716159	1.9811398
CCL24	3.5277703	3.5686176	3.609465	3.5686176	2.8414154	3.2451202	3.2451202	3.2958208	3.2451202	3.2316801	3.2451202	3.095886
CCL25	2.3635407	2.5006845	2.4384285	2.667476	2.3869294	2.5053801	2.5053801	2.5053801	2.6018452	2.5053801	2.2417304	2.7382162
CCL27	2.0860793	1.9646519	2.2098827	1.9387349	1.8002733	2.1307462	1.9764141	2.0549668	2.0549668	2.0549668	2.0549668	1.9663855
CCL4	3.2797762	3.1776567	3.3410472	3.2797762	2.3869294	2.9584866	2.8490612	2.7768559	2.9584866	3.0012381	3.0230567	3.0519399
CCL5	1.8153099	1.9302064	1.9333443	1.9758314	2.0357401	1.8145826	2.0451706	1.8020162	1.8277803	1.9243288	1.9507463	1.8634198
CCL7	2.0738127	2.2178791	2.1569418	1.9928515	1.6637297	2.4041215	2.4464584	2.4041215	2.3806043	2.4859813	2.3801103	2.5512052
CCL8	1.1476972	1.1710568	1.2868403	1.3238643	1.2852983	1.310435	1.310435	1.2928148	1.310435	1.310435	1.151278	1.7461972
CCNA1	5.3702436	5.827426	7.3184278	6.937208	7.9031987	5.8875038	5.7690919	4.5110563	7.7835575	7.4250564	8.4406635	6.7443872
CCNA2	6.3866938	5.9075167	5.6963577	5.8037728	5.9143744	5.2161609	5.5875798	6.3608349	6.4407449	6.8552655	6.4970098	6.5301536
CCNB1	6.9308032	6.7524182	6.6850077	6.3770319	6.3643381	6.4539703	7.0232217	7.3968984	7.7963809	7.9046468	7.8476041	6.5864824
CCNB1IP1	5.4968065	5.705196	5.783705	5.5793519	5.1451319	6.176211	6.4049048	6.0183673	6.176211	6.072406	5.7191054	5.920521
CCNB2	7.1946644	6.6970728	6.6490359	6.6367709	6.1165855	6.1147558	6.8448651	7.1234752	7.5971643	7.7527295	7.718884	7.5008837
CCNC	7.2882772	7.2298981	7.2053276	7.2322131	6.7600428	7.2969032	7.1566105	7.2496628	7.7960304	7.668199	7.5182175	7.4466835
CCND1	6.9789703	7.2940561	7.7208715	7.3436461	7.7092915	7.9678913	8.7696909	7.959329	7.018174	6.584528	7.2716558	6.9188565
CCND2	5.8118277	6.6686322	7.1960526	6.5402071	6.8208107	5.335488	3.7991482	4.6586395	3.2062425	3.997842	4.6216381	2.5702707
CCND3	7.3710992	7.4977413	7.3629305	7.6911946	7.6027851	7.2840545	7.4942263	7.47571	7.6238711	7.7219939	7.6070555	7.5181793
CCNE1	5.4010738	5.2912944	5.2126696	5.5703245	5.061198	5.338492	5.7806021	5.6338579	5.2627127	5.4984585	5.0151017	5.0898882
CCNE2	5.1475753	4.8212483	4.4984563	4.2684334	4.3051498	4.7212843	3.425686	5.5714447	4.4740414	4.9263341	4.1934472	4.7901259
CCNF	4.7362854	4.4200577	4.3221846	4.6009359	4.4655634	4.2573332	4.6999372	4.8892288	5.0842604	5.4163095	4.8488528	4.8142141
CCNG1	8.8636705	9.0536965	8.7244013	8.7148759	8.221039	9.138928	8.5166794	8.9428572	9.0733615	8.920871	9.072499	9.220963
CCNG2	5.1046754	5.2628758	5.1229731	5.2194169	4.6054289	5.4756942	4.5247936	4.7534345	5.2973856	5.1346172	4.9789483	5.4690975
CCNH	6.5987102	6.6544872	6.509169	6.4738736	6.0086889	7.1747058	7.474877	7.4502126	7.3725987	7.6053468	7.0916093	7.3422513
CCNI	8.6087656	8.5899628	8.4044921	8.5261521	8.3593922	8.366136	8.2808104	8.316611	8.67474	8.5336701	8.6188414	8.8899408
CCNJ	4.3592773	4.4253165	4.4707025	4.3040469	4.2006394	5.1199138	5.0625411	4.9104116	5.1798526	4.8802314	4.6936101	4.21647
CCNJL	3.3748764	3.569664	3.3493331	3.5557838	4.1200397	4.6189665	4.6299068	4.4215323	3.5995383	3.5995383	4.094276	3.6973567
CCNK	2.5010395	2.733787	2.2657953	2.593318	2.2357762	2.7441191	2.4862595	2.690166	2.5927397	2.4597856	2.5083395	2.527775
CCNL1	5.8886596	5.6126715	5.4674935	5.367146	5.22445	5.7269093	6.0273363	5.9991485	5.8707541	5.9448128	5.7872754	5.8667834
CCNL2	5.2033964	5.1432499	5.0282323	5.3052083	5.6549687	6.0300372	5.7505799	5.2893078	5.5280859	5.5280859	5.4269461	5.5921205
CCNO	2.2322912	2.0757419	2.2902331	1.9502409	2.3869294	2.1326877	1.79936	2.0549668	2.0316513	2.0549668	2.0549668	2.5270559
CCNT1	4.2758079	4.1048734	4.133727	4.3558283	4.3495587	4.6724935	4.6276476	4.6326903	4.5182179	4.3498925	4.4633352	4.5182179
CCNT2	3.5832435	3.5804427	3.4340119	3.2545025	2.9128282	3.866715	3.9291947	3.8621195	3.6939369	3.794551	3.6359718	3.7466457
CCP110	4.0541784	3.9284836	4.0969599	3.9833155	3.2674377	4.4273482	4.2666828	4.5307744	4.6239418	4.7413815	4.7040531	4.5307744
CCPG1	5.1235947	5.0446761	5.055345	4.7340198	5.4720528	6.1568063	6.0227761	5.9640955	5.836795	5.5175289	5.4906621	5.1826447
CCR1	2.0933503	2.0646421	2.365613	2.2641175	1.7320015	1.8865014	1.8447918	1.9236657	1.7993168	1.9236657	1.9465359	2.1897298
CCR10	2.5394254	3.0217314	2.4417199	2.9462289	1.9415438	2.5355649	2.9152315	2.4827843	2.4482887	2.6392412	2.7150205	2.9228572
CCR2	1.8462159	1.9114804	1.9260529	1.7172827	1.7320015	1.7061231	1.746634	1.6816481	1.795862	1.8151506	1.795895	1.9762956
CCR3	2.3635407	1.967613	1.9914196	2.1814377	1.9415438	2.0549668	2.2142781	2.2080683	2.2057037	1.9791875	1.9515076	2.0699499
CCR4	2.8009801	2.2580074	2.6119729	2.6731077	2.3869294	3.1841612	2.7968735	2.7287136	2.8493839	3.053353	2.7909817	3.2850176
CCR5	4.9917835	4.5703387	4.9114513	5.0630035	5.1037753	4.9788497	4.2705454	4.584779	4.3883894	4.38576	4.4448438	4.8191636
CCR6	1.4490964	1.3403532	1.1181421	1.3403532	1.4061153	1.4113372	1.160129	1.4572459	1.4113372	1.4113372	1.5408588	1.2440362
CCR7	2.6907889	2.6636102	2.6647768	2.7628712	2.3869294	2.0549668	1.8956555	2.0575126	1.870749	1.9847091	2.1721762	2.2718286
CCR8	2.1310631	2.0403443	2.1503123	2.0495701	2.6911935	2.5355649	2.6759059	2.3444794	2.3600947	2.440461	2.6759059	2.8903267
CCR9	1.6039609	1.5501453	1.5713804	1.9468334	1.5322785	1.7048221	1.7921963	1.6821548	1.5206042	1.7048221	1.7048221	1.7523505
CCRL2	3.7983171	4.2757328	3.9905312	3.5897049	3.2674377	5.1868748	4.8906311	5.3921405	3.8331105	3.8868586	4.7141675	4.5747738
CCRN4L	3.1532095	3.0549786	3.4927622	3.3390971	2.6911935	3.3651537	2.8679203	3.4774913	3.3651537	3.3651537	3.3651537	3.4088213
CCS	4.507484	4.661286	4.6228355	4.5657419	4.7217345	4.8223966	5.2033412	4.5576196	5.2945685	5.0979723	5.160735	5.1409295
CCSER2	5.8416004	6.0045517	6.0129946	6.1358792	5.4661708	5.5812667	5.5587529	5.5777465	6.7245066	6.463483	5.9869894	5.7527965
CCT2	8.4653419	8.4370379	8.5990596	8.4245946	8.2139541	8.6138578	8.3945059	8.7830065	8.6506959	8.6676193	8.6467747	8.7025063
CCT4	9.398707	9.3868041	9.398707	9.4633794	9.232149	9.6125368	9.814596	9.6959093	9.6786181	9.716574	9.7189905	9.6959093
CCT5	8.6135903	8.5594511	8.4485761	8.5171271	8.3810524	8.6008455	8.8377361	8.9075075	8.999794	9.0258744	8.9308746	8.9123505
CCT6A	7.3063405	7.2453503	7.2095979	7.0606037	7.1150569	7.5966447	7.9809796	7.7707697	7.7048747	7.7970719	7.5522988	7.5004319
CCT6B	2.7541346	2.7952105	2.4801308	2.4524755	2.2357762	2.2417304	2.2959546	2.2417304	2.1963653	2.3271082	2.2417304	2.2417304
CCT7	8.1299234	8.0045286	8.0160409	8.0029461	7.696179	8.2888227	8.6257329	8.4578477	8.5761691	8.6069287	8.5834349	8.4567605
CCT8	5.1193188	5.1295112	5.3599074	5.2253716	5.1280898	5.3242318	5.3354945	5.3145258	5.2899133	5.4614555	5.3792571	5.4290516
CCT8L2	2.0501184	1.9610794	2.2606449	1.8244672	2.0869746	2.287703	2.2370023	2.0481418	2.1335195	2.1335195	2.0549668	2.1335195
CCZ1	3.5413465	3.0795558	3.3325225	3.3325225	3.1307708	3.4537143	3.2146332	3.4344986	3.4344986	3.4344986	3.4344986	3.7440569
CCZ1B	2.2103394	1.9777769	2.1503123	2.1364138	2.2357762	2.5538634	2.9584866	2.0549668	2.4084496	2.6392412	2.9569363	2.7500173
CD101	2.22902	2.2113605	2.3133681	2.4905639	1.9415438	1.9018653	1.9776786	1.9018653	1.7761847	1.9018653	1.9018653	2.0549668
CD14	2.4216631	2.7059194	2.3002356	2.2789665	2.0869746	1.9714195	2.41866	2.1938238	2.2417304	2.2417304	2.2417304	2.2417304
CD151	7.9358587	7.7360013	7.7141376	7.8820115	7.9031987	7.8335909	7.9219556	7.635001	8.091047	7.9047672	7.9271346	7.3703525
CD160	1.8776001	1.9520519	1.8663426	1.7215713	1.5322785	1.8855269	1.4370491	1.7947533	1.7947533	1.7947533	1.7510857	2.0549668
CD163	2.0373486	1.8001955	2.0622224	1.8924669	1.8208728	1.8026468	1.7267731	1.7035652	1.9453293	1.8886254	1.7685555	1.9180531
CD164	7.2688146	7.3271112	7.4405786	7.2372241	7.0592575	7.9524137	7.1863727	7.9822998	7.390538	7.4597924	7.1857859	7.5228613
CD177	3.9579065	3.6302853	3.8348043	3.9344656	3.7457908	3.6094229	3.4390099	3.3651537	3.6570095	3.3446458	3.846915	4.4156398
CD180	3.4672246	3.6796175	3.4721804	3.4980529	3.8481515	4.0659513	3.9873986	3.9117445	3.9000244	3.9622595	4.0222927	4.5755805
CD19	2.5093255	2.4242066	2.575311	2.3400669	2.0869746	2.7765096	2.6170446	2.5991321	2.6170446	2.5488913	2.6170446	2.8903267
CD1A	3.5963817	3.1915439	3.6029551	3.4152809	2.6911935	3.0752064	2.9530578	2.9335008	2.9584866	2.8402618	2.7909817	3.5007598
CD1B	2.7166813	2.7274649	2.7030532	2.6922697	2.2357762	2.5355649	2.5860616	2.44664	2.6004586	2.4597856	2.6414836	2.9917487
CD1C	3.6335722	3.3196321	3.5508204	3.4623309	2.988391	3.1624558	3.0490222	3.2155561	3.1624558	3.1624558	3.1624558	3.5093245
CD1D	1.3442258	1.1660816	1.4381652	1.3442258	1.2852983	1.1511237	1.1511237	1.1511237	1.3170506	1.1511237	0.9919668	1.0376901
CD1E	1.8808063	1.9596842	2.070847	2.0359945	1.8965224	2.0530295	1.9545953	2.1116342	2.014584	2.0839695	2.1191226	2.0229487
CD2	4.1448468	3.9875294	3.9875294	4.2059816	3.9443033	3.8040344	3.8896841	3.6811287	3.9947258	3.6222276	3.8896841	4.1498976
CD200	2.8530255	2.831668	2.7125239	2.9519507	1.8753521	3.5395181	2.3790687	2.9748866	4.9339307	2.9732264	3.2303665	3.2210684
CD207	2.4959528	2.5708766	2.4685545	2.5898528	1.9415438	2.4041215	2.5119516	2.4041215	2.2947325	2.4041215	2.4041215	2.8016323
CD209	3.5536281	3.440148	3.5617731	3.597047	3.1810773	3.4647155	3.3335902	3.4899638	3.4432372	3.3430848	3.5631911	3.6343494
CD22	2.3998593	2.2466863	2.2591639	2.3827188	2.2533164	2.2640728	2.3191621	2.1728468	2.2768471	2.3260295	2.4785332	2.3681464
CD226	1.3717776	1.4612027	1.4612027	1.4195072	1.2852983	1.4113372	1.3192859	1.4113372	1.4113372	1.4783058	1.3661898	1.4113372
CD24	1.5155047	1.5343274	1.6342873	1.4593539	1.7057168	2.5150976	1.9714307	2.1355059	1.9715519	1.7705062	1.7502091	1.8184352
CD244	2.6482733	2.3827435	2.3933662	2.42033	2.0869746	2.3639552	2.4062922	2.2566523	2.4062922	2.4062922	2.630159	2.5110389
CD247	2.121587	1.8754812	1.8483189	1.784825	1.9415438	2.3665351	2.2840674	2.2417304	2.2417304	2.0825735	2.2524672	2.2417304
CD248	4.5069364	4.7063246	6.2264072	7.0771245	4.3495587	3.7129719	3.6344192	3.5925255	3.6228729	3.6803279	3.8178788	4.0453953
CD27	3.2152004	3.05591	3.2854934	3.0432757	3.2674377	3.0481116	2.7146266	3.0070866	3.0070866	2.9608784	3.0070866	3.2870945
CD28	1.391028	1.2978533	1.3072455	1.2698872	1.4655407	1.3839421	1.4143503	1.3996035	1.4132785	1.3249493	1.5120924	1.5277145
CD2AP	5.7535725	5.9109268	5.752838	5.5163066	5.2996336	6.1255528	5.7423915	6.0138004	5.9988886	6.0633777	6.0509013	5.9988886
CD2BP2	5.3796337	5.3881017	5.3968186	5.4267258	5.2287309	5.6166627	5.942913	5.6234062	5.7109054	5.7083267	5.9137022	5.5777771
CD300A	2.2069735	1.9336274	2.211002	2.2143964	2.1462359	2.2131159	2.1001234	2.1825557	2.0898764	2.1724052	2.1630581	2.294886
CD300C	3.2343986	3.0822492	3.1916797	3.0473005	2.5392017	2.1772923	2.1772923	2.5252509	2.4379583	2.4597856	2.4147844	2.585737
CD320	6.3795105	6.325411	6.2824386	6.1737023	5.6833208	6.3422294	6.6183646	6.577765	6.7181113	6.7506782	6.6597208	6.5780263
CD33	2.715602	2.7332408	2.8414172	2.6592996	2.5392017	3.168074	2.743075	2.7940848	2.912752	2.9547864	3.0960467	3.14155
CD34	5.3083668	5.606916	6.7362436	7.2927207	5.6549687	4.9631015	4.3699659	4.1897202	5.8777709	5.4183335	7.4036874	5.5669678
CD36	1.4186738	1.4351954	1.3654575	1.5249581	1.5478674	1.4496445	1.5078765	1.4522503	1.5413393	1.5299452	1.5407171	1.4991207
CD37	2.4891733	2.2622777	2.2398467	2.2815238	1.9415438	1.5730976	2.1319601	1.5285466	1.5733655	1.5493543	1.5253431	1.5293704
CD38	3.5722999	3.5575708	3.5686176	3.3847728	3.3975832	3.2661745	3.1162579	3.2026467	3.0955805	3.0082723	3.2855748	3.524095
CD3D	3.1156418	2.8963174	2.6551723	3.0608702	3.2674377	3.1481231	3.193556	3.0657744	3.2158039	3.0694446	3.2252185	3.2158039
CD3E	4.2741221	3.7415647	4.0534286	3.9713178	3.7457908	3.9035219	3.4588617	3.6451047	3.5791189	3.3739045	3.7201994	4.1405338
CD3EAP	5.6178535	5.4453833	5.4068748	5.0471185	4.7753991	5.463132	5.899089	5.8014213	5.330866	5.6767895	4.956892	5.3636399
CD3G	2.9646101	2.685469	2.685469	2.6185453	2.0869746	2.2358639	2.2358639	2.0549668	2.2919713	2.2417304	2.2417304	2.593335
CD4	2.5805213	2.3980841	2.6163362	2.6780352	2.8040165	2.5250935	2.3917264	2.5878312	2.538922	2.538922	2.5042237	2.7926272
CD40	3.9571185	3.8554895	3.8921691	3.5680998	3.6432986	4.3283552	4.1533877	4.1244432	4.1118537	3.8543543	4.3474703	3.8981171
CD40LG	3.8620529	3.7691192	3.7691192	3.6534443	3.8481515	3.8040344	3.8484335	3.671551	3.8040344	3.7720351	3.891063	3.8040344
CD44	5.4060527	4.7248323	5.4751471	5.7838881	5.5433244	6.0735532	5.5190665	5.7417938	5.875733	5.7530216	5.7028186	4.9645858
CD46	6.5351891	6.8172366	6.7625206	6.9105623	6.6845432	7.5368791	5.6537319	7.1800656	6.691013	6.542034	6.7152107	6.8970873
CD47	4.1471666	4.1486849	4.1747658	4.0975194	4.0906393	4.8677589	4.7734677	4.9758402	4.9807315	4.45912	5.0641986	4.8194872
CD48	2.9724339	2.9724339	3.0536485	2.9724339	2.6911935	3.2349923	2.9584866	2.743075	2.7957342	2.9584866	2.771723	3.1753485
CD5	4.1788958	3.9473024	4.1739322	4.2936849	4.2770109	4.1307242	3.9578997	4.1307242	4.2666828	3.9907119	4.1630065	4.2666828
CD52	1.8675442	1.8611481	1.7906857	1.954573	1.8840274	1.8882907	2.0374965	1.8762532	1.9290795	1.9110042	1.9151888	1.9383988
CD53	3.9289161	3.9356216	3.9289161	3.9289161	3.2674377	3.7056241	3.6270714	3.5995383	3.5995383	3.5995383	3.4550308	3.9945146
CD55	6.5555128	7.0555095	7.2673616	6.3082169	6.373041	8.7210421	7.9607799	8.2031689	6.5021048	6.7778709	6.5034022	6.7559881
CD58	3.4507095	3.4435767	3.4050287	3.4785692	3.1674601	3.6339759	3.5548426	3.8513811	4.2982369	4.1829251	3.725903	3.6772459
CD59	9.5132763	9.5917745	9.5787024	9.4327251	9.4054095	9.6643804	9.6362647	9.5540046	9.608168	9.6383049	9.6171765	9.604524
CD5L	2.7132407	2.7132407	2.7132407	2.7132407	2.3869294	2.7598966	2.5005896	2.6599008	2.657425	2.5851244	2.9559352	2.7909817
CD6	3.2470689	3.0056242	3.2099746	3.1877015	3.2100907	3.2285723	3.1403392	3.2965116	3.3107786	3.2415476	3.3308481	3.3288773
CD63	9.6486907	9.7916145	9.8242436	9.749679	9.5125165	10.1651514	10.3089724	10.1542286	9.8232076	9.7378821	9.8184423	9.8251789
CD69	0.6328448	1.0592671	1.3391603	0.6602907	1.2852983	0.9741914	1.2184606	1.2759576	1.310435	1.1923031	1.1923031	1.1923031
CD7	2.7572635	2.6772451	2.6339062	2.7418469	2.6044908	2.8174633	2.7585451	2.6303568	2.5999639	2.646449	2.8507695	2.6420328
CD70	3.5687095	3.7129324	3.89359	3.8131359	3.2674377	4.0474318	3.6463469	3.6463469	3.9573862	3.8331105	3.8860805	3.8331105
CD72	1.7115022	1.7995857	1.8876692	1.9757528	2.5392017	2.2417304	2.2417304	2.2417304	2.0886289	2.2417304	2.2417304	2.2840674
CD74	2.9645597	2.9645597	2.9032887	2.9645597	3.2674377	2.7766048	3.0350406	2.8844349	2.7909817	3.0350406	3.3357344	3.1624558
CD79A	3.1113133	2.85649	2.881035	3.0317821	2.6911935	2.980685	3.1399963	3.0644957	3.228746	3.2494218	3.1399963	3.1399963
CD79B	2.3196816	2.5311975	2.4158129	2.7707014	2.5392017	2.6905772	2.7182343	2.7182343	2.9115556	2.638012	2.6905772	2.6611698
CD80	3.1286907	2.9133759	3.2748801	2.8590878	2.5392017	2.7629996	2.6536106	2.5775915	2.6170446	2.238656	2.805351	2.9223109
CD81	9.2882566	9.5693171	9.4921884	9.5156708	9.4986231	9.6463833	9.5399901	9.4901199	9.721235	9.6916341	9.6452812	9.3204022
CD82	5.1704771	5.1130224	5.2187803	5.1590327	4.5476116	5.5223968	5.3339911	5.1798526	5.7250948	5.2108292	5.8572886	5.5223968
CD83	3.7646348	3.500571	3.7199113	3.6709721	3.5207393	3.5975209	3.3708306	3.6116132	3.4774913	3.4271079	3.5975209	3.8809217
CD84	2.3456973	2.2254347	2.3625456	2.3319956	2.1460339	2.2844065	2.2889064	2.2754272	2.2875744	2.2387818	2.3064552	2.496765
CD86	2.3038738	2.2090104	2.2268272	2.1955909	2.241501	2.1657436	2.0902574	2.0323106	2.0533239	2.1405513	2.1355009	2.2485823
CD8A	3.3918308	3.3023527	3.1761075	3.3964451	3.1307708	3.5848741	3.1399963	3.4433712	3.2827698	3.3669728	3.7458319	3.6473472
CD9	9.7986938	9.2357372	9.2545025	9.5932627	9.8111926	10.4541453	10.1411033	10.4204625	10.467029	10.3633456	10.1098568	10.348529
CD93	8.5699596	8.7220826	8.6584242	8.3746608	8.5428126	9.5199485	9.2358502	9.5025751	8.2716917	8.3330174	8.8173519	8.318783
CD96	1.4653535	1.2961031	1.4225565	1.5134395	2.0869746	1.2999062	1.4035825	1.4875216	1.4035825	1.4035825	1.5285466	1.9225872
CD97	2.8303246	2.8126858	3.4046853	3.6198813	2.3869294	3.2131564	3.1624558	3.2957387	3.1624558	2.8370444	3.1624558	3.1624558
CD99	8.9210625	9.130792	9.0281105	8.8250768	9.0566648	9.794096	9.5390346	9.6167205	9.3634568	9.2393624	9.3692701	9.2826814
CDA	3.3139079	3.1836597	3.3869822	3.7044635	3.5207393	2.543023	2.841829	2.57287	2.7909817	2.7583376	3.2252185	3.6428132
CDADC1	2.0615154	1.7599841	2.0885369	1.8769595	1.6637297	2.0549668	2.0549668	2.0549668	2.2730219	2.0549668	2.0549668	2.2718286
CDC123	7.0658671	6.9335198	6.9270733	6.987255	6.8627814	7.4852038	7.5385242	7.5656212	7.4922568	7.7155177	7.4214224	7.250285
CDC14A	1.851286	1.8939982	2.0001545	1.8301756	2.1403744	2.106064	1.842129	1.9604527	1.9352359	2.0357221	2.0393795	2.061951
CDC14B	2.7536768	2.4972401	2.707325	2.7060517	2.2071071	2.4080613	2.2178592	2.2386537	2.321847	2.2476309	2.2124545	2.5302032
CDC16	6.4650446	6.3222625	6.3857994	6.2136465	5.952973	6.5668867	6.6837799	6.5446916	6.6005461	6.6045414	6.6625487	6.5409025
CDC20	7.1356883	6.7206555	6.6801412	6.6280129	6.465756	5.626189	6.4935468	6.9505811	7.4869672	7.6837509	7.9915505	7.644958
CDC23	5.5502599	5.6387499	5.5627929	5.6295864	5.3358054	5.9040642	6.090573	6.0341782	5.9355512	6.0028876	5.9696929	5.8558252
CDC25A	4.4212321	4.4195784	4.2805318	4.3845685	4.4282723	4.0405893	4.3973937	4.4857071	4.2589671	4.5650897	4.3217429	4.1215596
CDC25B	6.5144994	6.1366119	6.0845378	6.3551268	6.465756	6.1231274	6.8087161	6.758137	6.5509053	6.8373949	6.9018896	6.8527763
CDC25C	3.1798799	2.911741	2.8385119	2.7478792	2.7375194	2.7323043	3.0252912	3.1988612	3.2423468	3.4494983	3.5102702	3.3678009
CDC27	5.9319271	5.9967391	5.8550103	5.8743674	5.5737525	6.3393281	5.6993373	6.4116631	6.2988088	6.3277774	6.0861122	6.2806913
CDC34	6.6062174	6.8229221	6.8537736	6.9204161	6.8251066	7.3519364	7.7354255	7.2890177	6.9286073	6.970295	7.0564288	6.6821094
CDC37	7.5613943	7.5612284	7.5452077	7.5213343	7.3343771	7.7969574	7.8964648	7.8482492	7.8763525	7.8604131	7.7911373	7.5498817
CDC37L1	3.6720929	3.7261287	3.9875294	3.743186	3.3975832	3.6480908	4.0543308	3.4774913	4.16163	4.0681687	3.3151003	3.453748
CDC40	4.7073697	4.7707591	4.5513587	4.6276253	4.2762709	5.1274234	4.8861282	5.3608803	5.1925734	4.9766698	4.9454789	5.0456872
CDC42	4.6036114	4.5951788	4.6011832	4.5702605	5.0790401	4.6834229	4.8766402	4.9697989	5.11922	5.2540756	4.8941854	5.1424945
CDC42BPA	4.2925313	4.3486408	4.3926537	4.4798251	4.4618852	4.5357608	4.9324859	4.5504288	4.7610708	4.2931032	5.0206173	4.5855854
CDC42BPB	5.8079071	6.0111105	5.7738776	6.2530706	6.6919056	6.1947289	6.641722	6.1732017	6.1549272	6.6823893	6.1947289	5.8242389
CDC42EP1	6.1722596	6.1996351	5.9099994	6.3765723	6.4327359	5.9791223	6.7976431	6.5671196	6.7696792	7.1443376	6.4186362	6.3008408
CDC42EP2	5.1346976	5.1350521	5.1055504	5.0142912	4.3666943	5.8482593	5.5284876	5.6537959	5.0161126	5.1218331	5.4115634	5.3421489
CDC42EP3	5.0547105	5.0799421	5.9314029	5.1233454	5.2163682	7.3372446	5.0036549	6.6227631	5.2988775	5.2898733	6.7325147	5.5656043
CDC42EP4	4.186722	4.2914021	4.2965511	4.3019277	3.9463262	4.4260931	4.6608999	4.8109084	4.5143795	4.637901	4.7245024	4.7739248
CDC42SE1	5.5982067	5.8129193	6.0701942	5.9123105	5.6833208	6.5406674	6.3700206	6.5954962	6.6979407	6.5406674	6.4997114	6.2683131
CDC45	4.8861029	4.793039	4.5766596	4.8259013	4.3495587	3.7129719	4.3067579	4.6775633	4.766917	5.1653167	4.6775633	4.8220231
CDC5L	4.9581854	5.0258766	4.8629432	4.8365942	4.3859631	5.064627	4.6582337	5.0243567	5.0585004	5.0025756	4.9733598	5.1330101
CDC6	4.718538	4.2907592	4.3154177	4.4429627	4.2770109	3.6286857	4.1994633	5.2527831	4.3458142	4.8951716	4.6310602	4.8486852
CDC7	4.1622785	3.5563248	3.520309	3.788407	3.6367644	3.8274401	4.5978587	4.9468788	4.9457953	4.8553259	5.0238893	5.10185
CDC73	5.3807367	5.3441545	5.5721996	5.1450836	4.6659963	5.4851099	5.402328	5.4851099	5.4002837	5.4282472	5.2191135	5.2354256
CDCA3	5.5470689	5.0106025	5.0077248	5.237345	4.6659963	4.2123239	5.0555712	5.1756098	5.844308	6.1123077	6.1285175	5.6071293
CDCA4	6.4133276	6.2654109	6.1755629	6.2317751	6.2740122	5.9229038	6.4020674	6.3803486	6.4084974	6.8087161	6.1837957	6.5393955
CDCA8	6.3958021	6.0530937	6.0367417	6.1202184	6.1372292	5.5467321	6.2712009	6.5594211	7.0140046	7.3134392	6.7954553	6.8321316
CDCP1	2.6943773	2.7722799	2.5598207	2.7555122	2.5392017	6.9865735	7.5348247	7.061684	4.9853707	3.6369363	4.3498925	3.8968713
CDH1	1.3000169	1.0771315	1.2587303	1.1481014	1.6861364	1.5109363	1.6831411	1.5513163	1.4807446	1.5926159	1.6070839	1.7176324
CDH10	1.2591048	1.280457	1.4231951	1.3515905	1.5322785	1.5481656	1.4988113	1.3894223	1.2162375	1.310435	1.3894223	1.5868565
CDH11	6.3361966	5.7069562	6.3272217	6.3417354	6.2951432	5.3730677	5.3123257	5.4320902	6.1903366	4.8940933	4.4254232	5.5210991
CDH12	1.2521025	1.4431288	1.4123499	1.3558222	1.4061153	1.7137291	1.8215271	1.7639766	1.6046653	1.4250506	1.310435	1.4113372
CDH13	4.9263563	5.5233094	4.9752221	4.3302677	4.6080178	3.6883015	4.8656315	4.3897644	4.1288062	4.0609741	4.8020078	4.6078761
CDH15	3.4458261	3.3254923	3.3745208	3.4636746	3.0118469	3.5054059	3.2023648	3.5054059	3.6941943	3.4894779	3.4278998	3.2410091
CDH16	2.3354288	2.1228303	2.5204394	2.2379442	2.2357762	2.5220318	2.6392412	2.6130836	2.6130836	2.6392412	2.8113012	2.7401434
CDH17	2.5949017	2.5450811	2.5481765	2.5793258	2.0869746	2.2417304	2.0549668	2.2417304	2.2417304	2.2417304	2.4586766	2.7109495
CDH18	2.7124904	2.9441361	2.9441361	2.9441361	2.988391	2.5328525	2.4597856	2.4597856	2.4829595	2.4597856	2.4597856	2.5606878
CDH19	1.0391654	1.0226039	1.0213351	0.8982674	1.0594354	0.8001051	0.8169367	0.8744337	0.8744337	0.8744337	1.0335906	0.8744337
CDH2	6.67702	6.4430989	6.8684277	6.8619121	6.7677683	5.790787	5.8266192	5.2963661	5.1215837	6.4486657	6.1327548	4.9622468
CDH20	1.2114164	1.2257689	1.3423232	1.3558222	1.6637297	1.4113372	1.4113372	1.3259594	1.4353484	1.4113372	1.5285466	1.4113372
CDH22	3.8408396	3.7908901	3.8297044	4.0298563	3.2674377	3.7044834	3.4774913	3.5266186	3.6275208	3.7151781	3.6275208	4.0432513
CDH3	3.1362292	2.9247133	3.1340964	2.9588043	2.5392017	2.740416	2.707772	2.707772	2.707772	2.707772	2.7909817	2.8550237
CDH4	2.8191789	2.5073802	2.9659075	3.2091193	2.4630656	2.1744279	2.1090032	2.4048466	5.0361275	4.2060643	3.6962482	4.4305234
CDH5	8.999764	9.3280344	9.2050489	8.8629098	9.001089	9.4777798	9.0091248	9.156173	9.405584	9.3848752	9.492208	9.0505221
CDH6	2.1857032	1.9790315	2.0557949	2.2192131	2.3884227	2.3027878	2.7900219	2.4399595	2.1855571	2.1267688	2.3076972	2.2379846
CDH7	2.4207282	2.6117545	2.6545799	2.3522224	2.0869746	2.5355649	2.638848	2.5355649	2.5355649	2.5029209	2.5355649	2.7346533
CDH8	1.953963	1.9623956	2.0368861	2.1603559	2.0253295	2.2920118	2.1015884	2.2478184	2.19863	2.285693	2.147348	2.1824219
CDH9	1.2968036	1.2968036	1.3752391	1.199072	1.4061153	1.2410383	1.2183837	1.1511237	1.310435	1.3958127	1.6812457	1.310435
CDHR1	2.3635407	1.9343532	2.2208518	1.9387349	1.9415438	2.2417304	2.2417304	2.0824191	2.2417304	2.2417304	2.0584079	2.4846537
CDHR2	3.1593344	3.202103	3.0782164	2.9185207	3.2674377	3.7129719	3.7129719	3.6973567	3.681116	3.7129719	3.7440569	3.7915854
CDHR5	2.3298068	2.3054357	2.387884	2.4206923	2.4007503	2.2026497	2.3772708	2.2893876	2.2893876	2.2382071	2.3579144	2.2525382
CDIP1	4.0380878	4.4381826	4.1551389	4.4782065	3.8481515	4.3262726	4.9663299	4.3397497	4.182197	4.57998	4.7989799	4.1091301
CDIPT	8.0749076	8.0653482	8.0780941	7.9952008	7.9794916	8.0964606	8.2504609	8.0784087	8.1945066	7.9392836	8.0871821	7.9991657
CDK1	6.9818897	6.5937232	6.4048267	6.3910601	6.146745	6.2104559	6.27102	7.2459911	7.0655485	7.4698992	6.8694524	7.2193016
CDK10	4.4985096	4.4267195	4.5326945	4.4770015	4.1389819	4.3581531	4.862987	4.5675341	4.7553677	4.8705205	4.6958662	4.8416419
CDK12	3.7513108	3.5713678	3.6639108	3.6903676	3.7537058	4.209795	4.3688242	4.0683011	3.7328434	3.8808704	3.7940234	3.9321912
CDK13	2.8312316	2.7828435	2.9643182	2.9149104	2.9893371	3.2154052	3.0612185	3.0287141	3.1017783	3.1141576	3.0708272	3.0139662
CDK14	4.7592955	4.5550235	4.4392738	4.7688802	4.5917956	4.0719456	4.5884916	4.4834992	5.0938239	5.2440613	4.4956198	4.7818171
CDK16	5.7624176	5.8378882	5.7257371	5.9698947	5.9001403	5.7114875	6.1063835	5.615872	6.1100816	6.1296201	6.0103218	5.7850705
CDK17	6.7871963	7.0387873	6.7411597	6.3210801	6.700871	7.3059321	6.0594136	7.1550243	6.6322381	6.9435914	6.1948728	7.1311554
CDK18	2.7968226	2.5750152	2.7968226	2.9950716	2.6911935	2.867262	2.9877195	2.867262	2.7889631	3.0841238	2.8213533	2.867262
CDK19	3.6374821	3.8449021	3.8795281	4.0646742	3.2227062	3.7882112	3.7853195	3.5686689	3.6782105	3.5727109	3.734213	3.6678445
CDK2	4.2667281	4.1866639	4.3965283	4.1918683	4.086896	3.9581129	3.7059434	4.1722541	4.293295	4.4968923	4.3061426	3.9980054
CDK20	3.307064	2.9106017	3.2284674	3.0246244	2.5392017	3.2072729	3.2929119	3.183523	3.1005421	3.1322187	3.2085067	3.1495236
CDK2AP1	9.3503983	9.344352	9.3459134	9.357507	9.4704283	9.8449837	9.4762838	9.7570765	9.5930294	9.7482887	9.855163	9.5715463
CDK2AP2	5.5381651	5.714267	5.5381651	6.0468462	5.5356367	5.2301374	5.4417559	5.2110259	5.6415194	5.7123497	6.249933	5.5223968
CDK4	8.0297613	7.9270531	7.8080462	7.9274974	7.5727883	8.1676374	8.3824711	8.4934885	8.3816913	8.3340028	8.3436759	8.3923774
CDK5	4.9648082	4.8758918	5.1228844	5.1843705	4.7217345	5.6087292	5.9950138	5.6793631	5.4418143	4.9548346	5.221481	4.8561324
CDK5R1	2.8828057	2.8711271	3.0095742	3.0283875	2.3208444	2.8861862	2.6004818	2.8579284	2.280098	2.4472192	2.5874031	2.5718715
CDK5R2	1.9194798	1.7300666	1.9194798	1.8727654	2.2357762	2.0549668	2.2718286	2.0549668	2.0549668	2.0549668	2.0549668	2.0549668
CDK5RAP1	5.2134695	5.1635519	5.1009938	5.2807648	5.3358054	5.4394833	5.9380104	5.7761032	5.7314658	5.8107655	5.8493694	5.6469035
CDK5RAP2	4.5941688	4.4674337	4.6400624	4.4640401	3.9443033	4.3826967	4.4677668	4.5406379	4.5406379	4.7588889	4.6417116	4.4139741
CDK5RAP3	6.0542871	5.927226	5.9760427	5.6650519	6.0528205	6.219279	6.5028884	6.0934088	6.6136176	6.4932466	6.4184311	6.6385578
CDK6	3.4577062	3.8691171	3.6851719	3.5686176	3.1307708	3.4061156	2.9327585	3.2252185	3.0788592	3.1482559	3.2252185	3.3604108
CDK7	6.2096981	6.3763367	6.0931182	6.3079455	5.9631647	6.8772938	6.6427269	6.970295	6.0980241	6.7489489	6.3366406	6.5537903
CDK8	4.5303153	4.6060757	4.855239	4.3044166	3.7457908	4.9217988	5.1616552	4.8977756	4.6334317	4.7764716	4.464774	4.2483748
CDK9	5.6642025	5.7403439	5.5507528	5.4863755	5.4391782	6.2735321	5.8800005	6.1723393	6.4232421	6.1723393	6.1723393	6.1566038
CDKAL1	2.866268	3.4282443	3.3426678	3.3239632	2.2603347	3.5406649	2.4311824	2.5590212	3.820852	4.0190612	3.2604512	3.6810842
CDKL1	1.7215713	1.7559446	1.7119232	1.7505155	1.8002733	2.1222905	1.9029723	2.089736	1.948881	1.948881	1.948881	1.948881
CDKL2	3.2345949	2.8947686	3.0317821	3.2385704	2.5392017	2.6170446	2.3920083	2.6170446	2.6170446	2.8350997	2.399754	2.6170446
CDKL3	3.5422494	3.4038822	3.5414263	3.1500359	3.1307708	3.3847993	3.5472136	3.2922667	3.0446132	2.9789057	2.9485714	3.2415636
CDKL5	2.5386935	2.5633577	2.59837	2.4963416	2.08866	2.1483486	2.0927798	2.2018073	2.3361575	2.2484473	2.2604121	2.0733339
CDKN1A	7.9468623	8.0018714	8.1266905	7.9509734	7.9092128	8.3816913	8.6948194	8.5863706	8.4642789	8.0672581	8.2473997	8.051978
CDKN1B	6.2963148	5.8857358	5.4918865	5.4556926	5.6260482	5.3328904	5.5667835	5.0940505	6.4232421	6.4526715	6.1605631	6.6112814
CDKN1C	2.49175	2.7030447	2.3901107	2.6178282	1.8796897	2.6007563	2.5757487	2.5524282	2.4246547	2.3679955	2.4712184	2.5858475
CDKN2A	2.6907614	2.7534016	2.9050343	3.075914	3.067714	3.9797255	3.3408872	3.0370116	3.6797209	3.2983228	3.5141153	3.3060924
CDKN2AIP	4.5520653	4.5520653	4.7703545	4.2616222	4.2006394	4.7423705	4.7035572	4.6266721	4.2666828	4.3338986	4.4128666	4.6081039
CDKN2B	2.0892794	2.4535855	2.3815732	2.570103	2.0869746	2.9174045	2.5110389	2.4597856	2.4597856	2.4597856	2.4597856	2.2904687
CDKN2C	4.4246561	4.0111304	3.8241356	3.9039741	3.8735709	3.3383963	3.7305446	3.7469157	5.3554759	5.2076726	4.9603759	5.0387312
CDKN2D	2.5884271	2.5521891	2.5218814	2.4657569	2.236952	2.5533231	2.8406018	2.6948506	2.6720773	2.7188039	2.4956186	2.9037856
CDKN3	6.5967549	5.8576395	5.6944861	5.8899438	5.5356367	4.788229	4.9854411	5.6834561	6.830326	6.9064441	6.9126792	6.7088199
CDO1	4.0389917	3.2825403	3.2367092	3.3838883	2.0869746	3.0084139	3.4166549	3.3396923	3.0955805	3.1798895	3.2571186	3.4016372
CDON	3.3929073	3.1240849	3.2092914	3.3605489	2.988391	3.4480508	3.2168027	3.3437467	3.3651537	3.4228566	3.3886709	3.719867
CDR1	0.973153	0.8000051	0.7969859	0.9761722	1.4061153	1.1511237	1.5461	1.3184247	1.1511237	1.1511237	1.1511237	1.0153296
CDR2L	5.7106886	5.7106886	5.9750822	5.9517837	5.7651798	5.9894636	6.1961511	5.8027578	5.3513111	5.5861769	5.6303558	5.0552208
CDRT1	1.8902345	1.9650254	2.1265873	1.9406946	1.9429306	1.9493733	1.8833728	1.8829889	1.8271581	1.8902237	1.9730389	1.9713801
CDS1	0.9052576	1.1803144	1.0852885	1.073465	1.1146077	1.3538275	1.3190097	1.2741718	1.4128935	1.433406	1.3538275	1.4598556
CDS2	5.123345	5.317184	5.2698673	5.4347369	4.9120881	5.5047019	5.5572604	5.6288831	5.6554106	5.4876016	5.6405204	5.3938935
CDSN	2.916833	2.9291109	3.0854267	3.1960833	2.4649674	2.330047	2.038416	2.1797113	2.2633177	2.2633177	2.330047	2.6514649
CDT1	4.2035996	4.0898793	3.7685179	3.9664842	3.6367644	3.0540555	3.4774913	4.1180289	3.7316402	4.0830281	4.2558378	4.1203235
CDV3	6.9810618	6.8884199	6.824127	6.986728	6.7276114	6.9422722	6.1598585	7.191195	7.0912075	7.1622025	7.1848486	7.3860902
CDX1	5.0216474	4.9475358	4.855585	4.8427256	5.1451319	4.4569945	4.4569945	4.4569945	4.5006352	4.3071038	4.4569945	4.8151125
CDX2	2.8031407	2.6479752	2.8134386	3.0116876	2.3869294	3.1430024	2.8338282	3.0519399	3.0519399	3.0519399	3.3457743	3.0519399
CDX4	2.85649	2.7384966	2.8988858	2.85649	2.5392017	2.1936145	2.0757708	2.1332678	2.0754826	2.3115601	2.3381332	2.3803782
CDY1	0.9761722	0.7723464	0.9219414	1.2767163	1.0594354	1.0417347	1.0417347	1.085953	1.0417347	0.9807638	1.007397	1.0417347
CDYL	4.9333895	4.9531855	5.087191	5.1767584	4.540071	5.6415141	4.8616852	5.4691034	5.0244694	5.1392918	5.1065955	5.1475986
CEACAM1	3.086964	3.2151245	3.0321112	2.968522	2.559834	3.5416674	3.0927397	3.3003263	2.854353	2.7200029	2.9642332	3.2420881
CEACAM21	2.4761878	2.6684384	2.5667916	2.4100504	2.3113528	2.6258009	2.4620874	2.5467358	2.5528246	2.5828944	2.7531998	2.6394398
CEACAM3	3.4777655	3.287828	3.4512105	3.3744728	3.4161486	3.1601968	3.1167542	3.1301853	3.1764712	3.1555503	3.2102064	3.3003994
CEACAM4	2.4525756	2.5579522	2.3974165	2.2140396	2.5392017	3.7055374	3.6398597	3.6973567	3.5792247	3.6973567	3.779866	3.7982403
CEACAM5	3.2220422	3.2244712	3.2559187	3.1740338	3.0710916	3.3034676	3.2542066	3.1836749	3.2105915	3.2958114	3.1816726	3.405047
CEACAM6	2.6307571	2.5658417	2.7680884	2.6214388	2.8618695	2.8839694	2.8127449	2.8691621	2.9386287	2.8403884	3.0378765	3.0332224
CEACAM7	1.8834817	1.7929527	1.8694962	1.7623651	1.824167	1.6670761	1.6144278	1.556123	1.5624435	1.5891135	1.8261094	1.8849949
CEACAM8	0.9035999	0.8060435	0.9638185	0.9321304	1.16978	0.9154587	0.9577956	1.0417347	1.0417347	1.1271125	1.0417347	1.1598667
CEBPA	3.0139169	2.9071241	2.8719332	3.0046087	3.1307708	2.867262	2.9166602	2.8903267	2.7030363	2.8402618	2.7030363	2.8157358
CEBPA-AS1	4.258138	4.1788958	4.0969599	4.0837029	4.0347593	4.4267564	4.3699659	4.2819095	4.4267564	4.6063562	4.725127	4.8787631
CEBPB	6.3037304	6.017113	6.5735773	6.4151222	5.6833208	6.30049	7.2165727	7.5364847	5.931391	5.9747218	5.5811536	6.2707804
CEBPD	2.7432535	2.653824	2.532771	2.5722086	2.9164549	2.3561565	2.410102	2.4366175	2.6763092	2.5992777	2.8400681	3.1711516
CEBPE	2.5699914	2.6937658	2.6937658	3.1927588	2.988391	2.5355649	2.5355649	2.5401414	2.5355649	2.5211785	2.5355649	2.5355649
CEBPG	5.0451843	5.3278903	5.074186	5.0675666	4.5476116	5.2448705	5.3455991	5.8636839	5.5048982	5.6914546	5.1474173	4.7808168
CEBPZ	5.1835996	5.2426891	5.1695368	5.2809006	4.9253641	5.9025562	6.3422317	6.2633335	5.7728662	5.9902594	5.8916643	5.6661797
CECR1	5.8525364	5.6164584	4.9073864	3.8380499	4.6659963	4.9398588	4.8982088	4.4807292	6.9823718	6.5529553	6.9570855	6.2973347
CECR5	6.151329	6.1764495	5.9672969	5.9076264	5.6549687	6.0053586	6.3441443	6.2142915	6.3812022	6.3922477	6.4206634	6.5695101
CEL	2.0192624	2.0192624	1.898561	2.1117895	1.5322785	1.7921963	1.9355633	1.7921963	1.6912941	2.0102514	1.7921963	1.572331
CELA2B	1.3109917	1.621996	1.621996	1.7981631	2.2357762	1.4274685	1.5283707	1.6455802	1.7186825	1.4783058	1.5043595	1.5283707
CELA3A	2.7276813	2.7151321	2.7875763	2.7192528	2.387489	2.7309406	2.5304044	2.6804895	2.6204728	2.6631215	2.6804895	2.9340106
CELA3B	3.7607957	3.6130497	4.091982	3.6376645	3.1307708	3.8721134	3.5681298	3.5681298	3.5681298	3.5354858	3.6179154	3.5995383
CELF1	5.7895401	5.7794389	5.846432	5.9030866	5.8111077	6.1092037	6.3589504	6.2351888	6.1297262	6.2876518	6.0778178	6.1116588
CELF2	5.9073428	6.2052785	5.5254553	5.8171752	5.9830375	6.0088693	5.8318121	5.6926655	5.9473836	5.2298626	5.8795307	6.297569
CELF3	2.9239976	2.9649166	3.0333128	3.223626	3.1035072	3.1769554	3.1354127	3.154538	3.4353427	3.3768851	3.4011239	3.3296479
CELP	3.7195256	3.2900618	3.732513	3.6508183	3.2674377	3.6227103	3.1694108	3.1614826	3.4615187	3.4280482	3.2412845	3.6973567
CELSR1	1.8166992	1.9739192	1.9543439	1.8705555	1.6932202	2.0655832	2.0231642	1.9382582	1.7673124	1.7120168	1.7412384	1.9476943
CELSR2	2.4160355	2.2966678	2.3526861	2.3292184	2.2559301	2.4749705	2.5159913	2.4680515	2.4538284	2.3812518	2.4949256	2.597
CELSR3	2.6514421	2.6415437	2.7400855	2.7746825	2.5005509	2.6684773	2.7481053	2.5968912	2.6652299	2.7614392	2.9030205	2.8838013
CELSR3-AS1	3.3871881	3.300508	3.5316825	3.5540022	2.2357762	2.7909817	2.9584866	2.7331662	2.7909817	2.8188957	2.7909817	2.9329466
CEMIP	2.1821352	2.2323485	2.4603055	2.2226916	2.8414154	2.867262	2.3897822	2.4631439	2.4957879	2.2064597	2.4957879	2.8891745
CEMP1	3.4488929	3.4597987	3.6480677	3.9405597	3.6367644	3.3842821	3.4774913	3.3842821	3.3842821	3.1975185	3.3842821	3.2957008
CEND1	4.3344439	4.1582769	4.1488982	4.4766011	4.3495587	4.1203235	4.3585621	4.2333819	4.2333819	4.2090418	4.1453073	4.4018044
CENPA	5.1843705	4.9824129	4.7130056	4.9028207	4.5476116	4.6580178	5.042067	5.2392727	5.9307317	6.2184063	5.751067	5.6754129
CENPB	4.6812391	4.9602696	4.7258155	4.6734509	4.827139	4.7467549	5.0552208	5.1297964	5.0831349	5.3346649	4.7788911	5.0552208
CENPBD1P1	4.7732309	5.092219	4.8758918	4.8818627	4.8770874	5.0099103	4.9983248	5.3284502	5.2191135	5.7398987	5.2191135	5.2191135
CENPC	3.6889266	3.6833063	3.2767949	3.4774107	2.988391	3.5995383	3.8676493	3.6644809	4.0565008	3.8676493	3.7058371	3.7318769
CENPE	5.6077935	5.1057467	4.8495176	5.1703626	5.4391782	4.4287664	5.0141817	5.4476066	5.6615898	6.0247125	5.6578907	5.4914475
CENPF	3.5425925	3.244836	3.1053713	3.0840904	3.101101	2.6364134	3.4143516	3.2379611	3.4955057	3.5656525	3.7234907	3.4486573
CENPI	3.624935	3.5194345	3.4992609	3.4960457	2.7663044	3.0707259	3.2866264	3.8643384	3.212515	3.2533961	3.8171199	3.5531843
CENPJ	3.2200703	3.0433719	3.2309569	3.0317821	2.6911935	3.1624558	2.9584866	3.5757329	3.2661745	3.2661745	3.2661745	3.2661745
CENPM	4.8299968	4.546057	3.9742432	4.0523332	4.0347593	3.8161231	4.834625	4.7151287	4.9457953	5.2525049	5.0648229	5.0422334
CENPN	5.7156054	5.2197137	5.8047284	5.0917393	4.9579832	4.7187952	5.3930072	5.773033	5.7861593	6.3843744	5.8676433	5.9069207
CENPO	3.4747177	3.688874	3.6696952	3.7668666	3.1307708	3.8710399	3.8154522	4.0095839	4.0095839	4.1897202	4.0778113	4.0095839
CENPQ	2.57682	2.4979215	2.4416207	1.6797913	1.6637297	2.0549668	1.799358	2.6980299	2.7212039	2.65122	2.7901111	2.3298825
CENPT	3.9173706	3.6991062	3.7459953	3.7973869	4.2006394	3.8032659	4.1544348	3.9047924	4.2051379	4.3498925	4.1544348	4.1544348
CENPU	6.0252468	5.34082	5.4476072	5.1992409	5.1037753	5.4356407	6.1489924	6.529815	6.1528371	5.6282382	6.2603999	6.3423865
CEP104	3.9687223	4.0220821	4.0366273	4.0414166	3.2046829	3.8511436	3.9886854	3.893929	3.7919308	3.9840704	3.6370665	3.7708726
CEP112	3.3551674	3.4846928	3.8480934	3.285518	2.6911935	3.7437108	3.2948641	3.79428	4.1380979	4.2666828	4.1203235	3.847497
CEP131	3.0092475	3.4646989	3.0356231	3.2517622	3.3975832	3.6382179	4.0611396	3.6335088	4.0095839	3.9033682	3.7440569	3.4318296
CEP135	2.3160599	2.3236736	2.1929906	1.8556972	2.1502754	2.364566	2.670422	2.7298209	2.7606493	2.9663032	2.4577221	2.5121629
CEP152	1.0806242	1.0920819	1.1376706	1.1462341	1.6637297	1.2871212	1.3768881	1.2486227	1.419219	1.4841464	1.304437	1.3076887
CEP162	2.7708713	2.7631361	2.7564361	2.9357552	2.6120836	2.8924538	3.0808396	2.7080597	3.044178	3.0010815	3.0137632	3.031291
CEP164	3.8355857	3.7915997	3.8036223	3.5879901	3.6254053	3.7494739	4.0652263	3.7693988	3.9830136	3.953794	3.8228575	3.6944103
CEP170B	6.1230005	6.0937297	6.1346681	6.2693751	6.2362365	6.6223413	6.9158098	6.4843667	6.5613609	6.5605841	6.6482606	6.5527686
CEP192	3.9869276	3.8901493	3.7458345	3.7228628	3.8481515	4.1955616	4.3988243	4.3897644	4.3399788	4.3897644	4.3498925	4.5454487
CEP250	4.166553	4.140151	4.1981261	4.1462329	4.0341754	3.7468053	3.9007317	3.7208521	3.7757144	3.6301382	3.8097051	3.8111734
CEP290	2.2102575	2.3376936	2.3218053	2.0753818	2.0055977	2.6155828	3.2273157	2.5507877	2.5817175	2.5962383	2.6991734	2.6466894
CEP350	3.6313594	3.6945623	3.4437371	3.5237632	3.621331	3.6469222	4.139341	3.8320892	3.8986419	3.8533873	3.9653406	3.7333482
CEP41	2.3718636	2.3810972	2.4087979	2.3810972	2.5392017	2.1583685	1.9481852	2.1583685	2.1583685	2.1583685	2.2437462	2.2417304
CEP55	7.3142367	6.7993442	6.6302284	6.652378	6.6919056	6.3793538	6.6608347	7.4509049	7.4017191	7.6322059	7.7853591	7.6878115
CEP57	4.2893382	4.3152296	4.229561	4.2106538	3.8081565	4.3815744	3.8628298	4.5487379	4.3858476	4.383916	4.5435989	4.8506886
CEP63	3.949546	4.0329969	3.7371548	3.8219254	3.595487	4.3479114	4.6127048	4.3811638	4.8294085	4.9500801	4.751191	4.5715534
CEP68	4.5112971	4.9067684	4.3648679	4.2643008	4.451411	5.3002959	4.2061203	4.3431665	4.33467	4.5762735	5.2536889	5.0866477
CEP70	4.1824072	3.5686176	3.6851719	3.4854724	3.1307708	3.7764398	3.7440569	3.7604661	4.2115811	4.0598406	5.1586895	4.3871558
CEP72	2.7762401	2.4714311	2.4864559	2.5802729	3.1307708	2.7390604	2.9232782	3.0519399	2.808672	3.2119388	3.0994969	3.1414707
CEP76	3.7449824	3.5698689	3.4896466	3.4264023	3.1044282	3.8960621	3.7026439	4.5487826	4.2464451	4.4629534	3.8271398	4.0420623
CEP83	2.3944683	2.5697604	2.586677	2.157936	2.0869746	2.9584866	3.1403087	2.9584866	2.9584866	3.0475402	2.9584866	3.0278834
CEP85	4.8259013	4.6919509	4.6927772	4.7883382	4.7753991	4.6235061	4.3956972	4.7203987	4.6944406	4.7024064	4.7297863	4.8968947
CEP97	1.5339591	1.4904274	1.5260757	1.7022428	1.6637297	1.5807459	1.0270476	1.3974234	1.3485419	1.4608741	1.3974234	1.6816481
CEPT1	4.621306	4.8758918	4.9075267	4.7012166	4.2006394	5.0115991	5.1798526	4.901282	5.6104936	5.2932861	5.5422007	4.641727
CER1	2.7302422	2.7979578	2.8535517	2.9909012	2.5392017	2.4041215	2.3686715	2.4208547	2.2599146	2.1489283	2.3931975	2.7873744
CERK	7.0483482	7.0646056	6.8734135	6.7396088	6.1165855	7.7129016	8.7284042	8.0088861	7.5819811	7.7648889	7.1300413	6.760107
CERS2	7.8166425	7.7352675	7.714619	7.8589676	7.6394248	7.8021316	8.0239115	7.9884738	7.9397807	8.0804275	7.7952926	7.6826532
CERS4	2.3446128	2.3635407	2.7560241	2.5699914	2.2357762	2.5932224	2.5932224	2.4041215	2.517443	2.3809637	2.5932224	2.3803782
CERS6	4.5121664	4.4230754	4.4340035	4.7616764	4.2189758	4.6762446	5.2533018	5.0632277	4.5614983	4.9271954	4.1640065	4.4779899
CES1P1	2.85649	2.85649	2.6833102	2.962339	2.5392017	2.8621021	3.0067247	2.743075	3.0200946	3.2422053	3.2732903	2.9140326
CES2	5.3107407	5.7558631	5.5093174	5.4043932	5.4662679	5.8500002	5.8092376	5.562438	5.7554977	5.5108561	5.7487505	5.6859506
CES3	3.0385595	3.2309569	3.0834792	2.766955	3.5207393	2.8100998	2.8905315	2.743075	2.6840694	2.690768	3.0384875	3.4369906
CETN1	4.2362903	4.2362903	4.2362903	4.2362903	4.2006394	4.0222927	3.9998333	4.0222927	4.1049572	4.0222927	4.0222927	4.3285334
CETN2	6.5332898	6.6562428	6.7897071	6.3942444	6.3643381	6.9064441	6.802455	6.7698957	7.0126076	6.873133	6.8990192	6.6018276
CETN3	6.1511818	6.1056419	6.0140799	5.7265684	5.22445	6.0953041	5.8991068	5.9102869	6.3395392	6.4905362	6.2773397	6.2142915
CETP	3.2309569	3.6571291	3.7668666	3.2687347	2.988391	2.4856012	2.6170446	2.6170446	2.6170446	2.3905283	2.7565747	2.7634039
CFB	2.4768884	2.5048502	2.4885714	2.6662553	2.4634848	2.9176751	3.1218788	3.0070701	3.1818287	3.0432319	3.2876547	3.3085382
CFD	2.245688	2.5346427	2.3148491	2.3636924	2.5392017	2.4910546	2.458064	2.4702469	2.3816656	2.3505806	2.2417304	2.2977265
CFDP1	3.8420758	3.8982633	3.8901003	3.7276149	3.9751164	4.2402528	4.3440076	4.2594744	4.0951933	4.1463443	4.4295856	4.3134423
CFH	4.1551124	3.9606271	3.2219904	4.4658771	4.2770109	3.9035219	4.1035661	3.7044825	4.9542916	3.958061	4.219811	4.1035661
CFHR2	3.4896401	3.2022889	3.1840331	3.2022889	3.2674377	3.0148689	3.1073689	3.0519399	3.7129719	3.4600082	3.4600082	3.6768098
CFHR4	1.6639812	1.4998909	1.8936989	1.7215713	1.4061153	1.4113372	1.5182546	1.4670013	1.4670013	1.4670013	1.4670013	1.6466159
CFHR5	0.9830177	1.0055902	1.2771289	0.8767546	1.4061153	1.1511237	0.9918124	1.1511237	1.1511237	1.4783058	1.1511237	1.1746409
CFI	4.5557443	4.8827176	4.8275011	4.0939536	3.2674377	6.1975398	6.1359413	5.7888242	5.9137196	3.9269714	5.7511138	4.6642014
CFL1	10.7362515	10.6928935	10.7098879	10.6073161	10.5777938	10.894472	10.8384994	10.8580632	10.8428871	10.8894364	10.8596638	10.8054875
CFLAR	5.2634873	5.5274715	5.5866816	5.5409093	5.3827184	5.7009716	5.4239104	5.6457183	5.8223919	5.267034	5.7664579	5.5872306
CFP	1.7172807	1.5578494	1.713638	1.5100554	1.8002733	1.6816481	1.753098	1.6816481	1.6816481	1.6193921	1.7269405	1.8347496
CFTR	1.405959	1.2579037	1.3839168	1.4545667	1.5712193	1.516402	1.5244868	1.5128186	1.4560783	1.5180205	1.5272342	1.5765249
CGA	3.1510996	2.6430995	2.96111	2.9997022	2.3869294	2.4041215	2.2584943	2.4041215	2.4041215	2.2417304	2.4041215	2.7741271
CGGBP1	6.2361709	6.2527302	6.1245477	6.3535859	5.7651798	5.9817311	5.944442	6.3289699	6.5170325	6.8033503	6.291453	6.6863537
CGREF1	2.3176839	2.4896076	2.3919021	2.9023468	1.9415438	2.3617746	2.3617746	2.1449128	1.7048221	2.2717684	2.0549668	2.1449128
CGRRF1	4.755889	4.8263436	4.755889	4.755889	4.2770109	4.7677299	4.9508957	4.8240572	4.8982088	4.598582	4.3716729	4.5309012
CH25H	2.4547844	3.1589414	2.1221044	2.3074208	1.9415438	1.870749	2.1194537	2.1194537	5.4969156	2.5080964	2.0549668	2.2581015
CHAC1	3.376966	3.5790575	3.8802659	3.3900435	3.5207393	3.7825086	3.6039931	4.1498235	3.6172673	3.4600082	3.3618505	3.6172673
CHAD	2.667476	2.6315809	2.6176719	2.4795288	2.2357762	2.607058	2.5026886	2.491372	2.5026886	2.5026886	2.4551602	3.0519399
CHAF1A	4.3412675	4.312648	4.1818539	4.3075511	4.1545427	3.8918375	4.5155102	4.5745411	4.3763291	4.5388636	4.5997681	4.4092566
CHAF1B	4.1040639	4.0537443	3.9027229	3.8920181	3.7457908	3.9828683	3.9990285	4.3871228	4.3397497	4.6097014	4.3310713	4.3397497
CHAT	2.670769	2.7815004	2.6925942	2.7319038	3.2674377	3.0571569	2.7080022	3.0571569	3.0571569	2.8434433	2.7080022	3.4774913
CHCHD2	9.061653	9.3276695	9.1311405	9.1962392	8.9200152	9.5545163	9.6987476	9.7275934	9.5251684	9.6526908	9.5465616	9.416354
CHCHD3	6.4604817	6.278323	6.2999692	6.3068757	6.0743902	6.1542744	6.4595637	6.4674365	6.3823713	6.4144489	6.3109115	6.263102
CHCHD7	5.2326934	5.2460017	5.0347944	5.1292079	5.0173259	5.1966267	5.6948422	5.1741556	5.1741556	5.1557619	5.0979723	4.9703404
CHD1	5.6432172	5.6081451	5.6432172	5.3557452	5.6833208	5.7285937	5.7611689	5.963005	5.3779945	5.476738	5.4393385	5.4841987
CHD1L	4.9916548	4.9611673	4.9738766	5.0665373	5.0191631	5.3050699	5.4958069	5.3253368	5.3970646	5.5618073	5.4115477	5.3711638
CHD2	2.0119414	1.8712618	1.820575	1.7266356	1.6637297	2.0229605	1.5706607	1.5706607	1.7045615	1.4783058	1.5782855	2.1656365
CHD3	5.2795832	5.2726857	5.1914432	5.3187725	5.1543857	5.2915724	5.9243831	5.1340687	5.4399196	5.2512298	5.3650014	5.2252514
CHD4	5.4808128	5.58417	5.4540648	5.6249387	5.5078226	5.6836169	5.7108366	5.684014	5.6822017	5.7459735	5.7666444	5.7214211
CHD5	2.0755664	2.0177559	2.0615592	2.0365791	2.0253295	1.8798944	1.9757404	1.9048549	1.9798362	1.9253674	1.993135	1.9873887
CHD7	2.5908876	2.7368309	2.4663049	2.5544286	2.7204373	2.9578716	3.1946873	3.0855057	2.6708143	2.7493537	2.4840851	2.0921536
CHD8	5.3184744	5.5470072	5.4927433	5.5021759	5.6833208	5.8084514	6.53221	5.7841302	5.7049086	5.7841302	5.7841302	5.4393385
CHD9	3.6211267	3.7590785	3.6188358	3.7199334	3.7653536	4.0571357	4.3792584	4.0470839	4.2633166	4.174769	4.1099588	3.8928899
CHEK1	4.4209646	4.4232128	4.2165595	4.0417668	3.7161712	4.3286436	4.1198717	5.1656728	4.5894181	4.75822	4.8397867	4.7841234
CHEK2	4.4562853	4.3514176	4.3357273	4.2181824	3.9443033	4.5031676	4.6633398	4.6154331	4.6633398	4.6956538	4.8366184	4.6633398
CHERP	5.0815458	5.0247217	5.0489258	4.7780014	4.741952	5.2350858	5.2027644	5.1901553	4.9349728	5.0198743	5.0592433	5.0490703
CHFR	5.7435182	5.8078952	5.8025975	5.8939024	6.1776511	5.9500019	6.3753277	5.9109264	6.30049	6.3448737	5.9514357	5.5550825
CHGA	2.540576	2.7046662	2.238488	2.2699271	2.2357762	2.2237316	2.1963643	2.037053	1.8473496	2.2237316	2.0549668	2.4199285
CHGB	2.3233887	2.2130215	2.1333368	2.0947184	1.9415438	1.7048221	1.4545212	1.4911893	1.6779529	1.6584903	1.5043068	1.6584903
CHI3L1	1.8551714	1.8286859	1.7577008	1.8297966	2.1928138	1.9683982	2.0178679	1.9683982	1.9808207	1.9683982	2.0754607	1.9840763
CHI3L2	2.9514362	2.6302638	2.9514362	3.1819737	2.6911935	3.3307812	3.3075938	3.2840809	3.3307812	3.1624558	3.5638899	3.7070477
CHIA	2.6744413	2.2847426	2.6624162	2.434336	2.8414154	2.5355649	2.309969	2.242739	2.309969	2.2235068	2.1232054	2.6353804
CHIC2	7.6435415	7.6404325	7.4684174	7.5964671	7.1536697	7.4301645	7.1687184	7.597534	7.0107933	7.0053801	7.2049065	7.2049065
CHIT1	2.0947184	2.0947184	2.011001	2.0947184	2.0869746	2.4609926	2.5483669	2.2288738	2.3519554	2.4597856	2.5483669	2.6392412
CHKA	4.354812	4.3618876	4.2474022	4.4279051	4.4477194	4.4146534	4.7497123	4.4083369	4.3323768	4.2763027	4.5076783	4.2452312
CHKB	5.7745806	5.9320388	5.7973314	5.9798487	5.7111264	5.9437753	6.0828761	5.4809066	6.1842089	6.0683639	6.3909261	6.4307314
CHL1	1.1365575	1.0220322	1.1507546	1.0366324	1.4061153	1.1823055	1.3690691	1.1412805	1.1823055	1.1271125	1.2233305	1.1823055
CHM	3.630342	3.7814411	3.8492351	3.8032264	2.988391	4.4712259	3.104825	4.3578228	3.6810303	3.5995383	3.5995383	3.8845453
CHML	2.3505748	2.459579	2.3416692	2.3317885	2.2357762	2.5259399	2.0218651	2.2417304	2.2417304	2.4597856	2.1439121	2.406103
CHMP1A	5.9420276	6.0731445	5.874003	6.1956187	5.7111264	5.7938476	6.4256417	6.0560262	6.0033577	6.0452929	6.0467267	5.957272
CHMP1B	5.6358012	5.5111302	5.6092059	5.671973	5.4992383	6.042202	5.8219125	6.2765776	5.8351596	5.911475	5.5582994	5.5256256
CHMP2A	6.3087289	6.6470392	6.2819846	6.3910114	6.1575817	6.7976431	7.135652	6.7751871	6.953888	6.7484874	6.7855372	6.8215281
CHMP2B	5.3851476	5.6941593	5.3327457	5.512088	4.919074	5.944402	6.2129595	5.8846838	6.1014513	5.9177314	5.6816685	5.5542905
CHMP5	6.3981481	6.4992513	6.6036512	6.272735	5.997732	7.0744349	7.0197585	7.105697	6.7171927	6.7980545	6.5431069	6.5608117
CHMP6	5.4881471	5.6110299	5.4912646	5.3047702	5.0173259	5.1310758	5.5924146	5.0153635	5.7661207	5.733535	5.5665171	5.4667699
CHMP7	5.362861	5.2426891	5.3876682	5.375394	5.185336	5.5988747	6.0665035	5.5795425	5.7808489	5.6116867	5.6750647	5.318516
CHN1	5.4626394	5.7564091	5.6857349	5.3555543	5.185336	5.9399923	5.2433338	5.9345443	6.3645713	5.8782351	5.9810628	5.8235058
CHN2	2.3251702	2.2388115	2.4442382	2.2697734	2.1407631	3.3344279	3.2421032	3.0614303	2.602962	2.4173768	2.587821	2.7507291
CHODL	2.300614	1.8765965	2.1914888	2.1841176	2.0869746	1.8100709	1.8100709	1.8100709	1.858886	1.6584903	1.8903434	2.1874938
CHORDC1	6.5187148	6.5003887	6.5457748	6.3500467	5.9161569	6.9824186	7.0632329	7.0548796	6.5559979	6.8468157	6.6200347	6.8091552
CHP1	5.9277363	5.9958476	5.9023953	5.8794489	5.7994517	6.3285492	5.8206067	6.2567621	6.6612876	6.3223944	6.4744125	5.9960441
CHP2	2.7163266	2.6603311	2.7163266	2.7163266	2.3869294	2.5355649	2.5355649	2.4955902	2.6763174	2.4593325	2.5355649	3.0276786
CHPF	4.5431434	4.3989975	4.7963821	5.1391552	4.0347593	3.5995383	3.5637889	3.6010532	3.5935005	3.7577626	4.0305633	3.9412119
CHPF2	5.9523563	5.9865008	6.1575352	6.2158629	5.8564757	6.2955577	6.8351698	6.1852244	6.2631614	6.2107512	6.3053591	5.8719986
CHPT1	6.1920417	6.0420066	6.1072692	6.183727	6.0956421	5.582292	5.8582514	5.9632761	6.3047675	6.4010237	5.9566543	5.9632761
[truncated: 10,414 more rows]
